# Supplementary material for: 2-Fluoro-N-(4-methoxy­phen­yl)benzamide
Source: Acta Crystallogr Sect E Struct Rep Online. 2009 Mar 19;65(Pt 4):o802–3. doi: 10.1107/S1600536809008927 (PMC2969053; doi:10.1107/S1600536809008927)
Supplement: Supplementary file 2 [file e-65-0o802-Isup2.hkl]

# 
# h,k,l, Fc-squared, Fo-squared, sigma(Fo-squared) and status flag 
# 
data_I
_shelx_title ' RA83R in P2(1)2(1)2(1)' 
_shelx_refln_list_code          4 
_shelx_F_calc_maximum      112.19 
_exptl_crystal_F_000       512.00 
_reflns_d_resolution_high  0.6805 
 
loop_ 
 _symmetry_equiv_pos_as_xyz 
 'x, y, z' 
 '-x+1/2, -y, z+1/2' 
 '-x, y+1/2, -z+1/2' 
 'x+1/2, -y+1/2, -z' 
 
_cell_length_a     5.2901 
_cell_length_b     6.6435 
_cell_length_c    31.7823 
_cell_angle_alpha  90.000 
_cell_angle_beta   90.000 
_cell_angle_gamma  90.000 
 
_shelx_F_squared_multiplier     1.000 
 
loop_ 
 _refln_index_h 
 _refln_index_k 
 _refln_index_l 
 _refln_F_squared_calc 
 _refln_F_squared_meas 
 _refln_F_squared_sigma 
 _refln_observed_status 
   2   0   0      175.58      190.90      3.61 o 
   4   0   0      601.65      569.95     10.40 o 
   6   0   0       21.66       19.98      3.86 o 
   1   1   0      607.46      612.59      7.84 o 
   2   1   0      373.09      442.59      4.68 o 
   3   1   0       30.30       24.17      1.34 o 
   4   1   0      247.67      235.04      4.31 o 
   5   1   0      213.25      211.25      5.34 o 
   6   1   0       71.52       78.10      4.75 o 
   7   1   0        1.81        2.84      2.74 o 
   0   2   0     1116.99     1111.67      8.74 o 
   1   2   0      362.48      379.19      3.43 o 
   2   2   0      188.25      197.57      2.99 o 
   3   2   0      717.71      780.29     10.23 o 
   4   2   0       30.97       30.92      3.42 o 
   5   2   0       99.46      105.40      3.96 o 
   6   2   0        8.05        9.86      2.33 o 
   7   2   0      223.37      245.30     16.00 o 
   1   3   0      232.07      242.05      3.18 o 
   2   3   0       68.88       65.84      2.65 o 
   3   3   0      179.91      164.27      4.22 o 
   4   3   0       53.40       42.33      3.99 o 
   5   3   0       50.66       40.65      4.47 o 
   6   3   0       18.25       17.50      2.77 o 
   7   3   0       14.74       12.87      4.28 o 
   0   4   0      459.38      526.34      9.79 o 
   1   4   0       40.68       47.27      1.73 o 
   2   4   0       11.41       12.17      1.82 o 
   3   4   0      169.62      165.37      9.93 o 
   4   4   0      329.56      325.85      6.99 o 
   5   4   0       66.98       56.20      4.25 o 
   6   4   0        0.04        1.44      4.57 o 
   7   4   0        4.42        5.09      6.32 o 
   1   5   0      137.34      130.35      3.46 o 
   2   5   0      116.31      117.53      3.70 o 
   3   5   0      530.69      498.53      9.68 o 
   4   5   0       25.05       29.41      2.92 o 
   5   5   0       79.60       75.56      6.72 o 
   6   5   0       13.74       18.43      4.82 o 
   0   6   0     3061.93     3014.66     38.65 o 
   1   6   0     1080.98     1063.64     14.84 o 
   2   6   0        1.67        0.66      1.58 o 
   3   6   0        1.37        0.86      1.72 o 
   4   6   0      149.61      163.46      5.95 o 
   5   6   0       13.18       18.93      4.64 o 
   6   6   0       38.40       42.49      8.14 o 
   1   7   0      153.26      158.73      5.55 o 
   2   7   0      101.60      105.44      5.53 o 
   3   7   0       44.69       45.30      5.14 o 
   4   7   0        0.81       -1.93      2.97 o 
   5   7   0      227.37      215.05     14.93 o 
   0   8   0      163.06      160.94      8.72 o 
   1   8   0       14.80       17.35      5.29 o 
   2   8   0       81.38       79.92      9.56 o 
   3   8   0       27.48       26.24      7.06 o 
   4   8   0       34.41       16.24      6.49 o 
   1   9   0       52.88       50.24      8.59 o 
   2   9   0      133.49      136.86     17.89 o 
   1   0   1     5096.74     4929.23     38.20 o 
   2   0   1      335.89      296.01      2.66 o 
   3   0   1        8.54       11.24      0.73 o 
   4   0   1      913.11      874.62     10.70 o 
   5   0   1        4.88        7.17      1.69 o 
   6   0   1      244.52      231.51      6.47 o 
   7   0   1       16.38       22.46      3.62 o 
   1   1   1      534.21      530.67      3.99 o 
   2   1   1      319.82      322.16      2.54 o 
   3   1   1     1004.18     1103.72      7.78 o 
   4   1   1      327.71      324.37      3.66 o 
   5   1   1       41.92       39.72      1.93 o 
   6   1   1      108.26      113.90      3.47 o 
   7   1   1       13.09       15.83      2.38 o 
   0   2   1     1044.68     1037.18      5.68 o 
   1   2   1      468.74      473.99      2.82 o 
   2   2   1     1428.83     1548.79     10.23 o 
   3   2   1       40.59       45.01      1.70 o 
   4   2   1       38.45       42.58      2.59 o 
   5   2   1      115.72      113.56      2.98 o 
   6   2   1       62.61       68.53      4.15 o 
   7   2   1       49.13       56.96      3.89 o 
   0   3   1       11.90       12.64      0.76 o 
   1   3   1      128.03      123.69      2.00 o 
   2   3   1     1539.68     1597.04     14.02 o 
   3   3   1      105.59      107.53      2.23 o 
   4   3   1       61.52       63.77      2.39 o 
   5   3   1       41.65       34.07      2.32 o 
   6   3   1       23.10       20.23      2.13 o 
   7   3   1       42.81       41.47      3.86 o 
   0   4   1      166.08      164.97      3.55 o 
   1   4   1     1057.66     1130.87      7.44 o 
   2   4   1      513.79      537.48      6.14 o 
   3   4   1       16.12       23.02      1.46 o 
   4   4   1       98.19       77.15      2.95 o 
   5   4   1      101.39       95.55      4.82 o 
   6   4   1      116.93      111.32     13.72 o 
   7   4   1       57.95       56.72      5.82 o 
   0   5   1     1102.70     1099.86     11.66 o 
   1   5   1      350.09      325.57      3.85 o 
   2   5   1      328.28      316.73      4.19 o 
   3   5   1      128.34      112.73      3.16 o 
   4   5   1      347.48      326.22      5.23 o 
   5   5   1        3.46        2.37      1.88 o 
   6   5   1      107.16      121.72      7.28 o 
   0   6   1      590.15      587.54      8.10 o 
   1   6   1      413.20      412.47      5.33 o 
   2   6   1      113.74      107.04      3.06 o 
   3   6   1       19.02       17.81      1.72 o 
   4   6   1       96.69      100.28      4.05 o 
   5   6   1       21.95       21.29      3.13 o 
   6   6   1      112.64      120.18      8.44 o 
   0   7   1       41.40       42.16      2.90 o 
   1   7   1      151.53      152.32      4.01 o 
   2   7   1       24.86       23.02      2.28 o 
   3   7   1      204.10      220.24      6.51 o 
   4   7   1       19.37       19.78      2.98 o 
   5   7   1        5.35        6.74      4.44 o 
   0   8   1        0.87        0.42      2.53 o 
   1   8   1       77.86       76.61      6.08 o 
   2   8   1       89.99       93.55      6.39 o 
   3   8   1        3.39        3.62      4.25 o 
   4   8   1       46.58       58.41      6.42 o 
   0   9   1        1.10       -1.01      3.92 o 
   1   9   1       27.69       33.23      6.16 o 
   2   9   1       38.72       44.14      7.29 o 
   0   0   2        3.88        0.02      0.09 o 
   1   0   2     4213.06     4002.21     35.44 o 
   2   0   2      374.71      362.13      3.24 o 
   3   0   2      118.19      125.06      2.16 o 
   4   0   2       47.55       46.75      3.15 o 
   5   0   2     1615.25     1606.46     18.09 o 
   6   0   2      205.50      209.94      6.14 o 
   7   0   2       57.88       58.12      4.88 o 
   1   1   2      124.28      122.08      1.42 o 
   2   1   2      256.26      259.03      2.55 o 
   3   1   2      127.38      160.67      2.36 o 
   4   1   2       59.89       59.86      1.69 o 
   5   1   2      829.99      806.80      8.13 o 
   6   1   2       83.84       83.66      3.25 o 
   7   1   2       38.46       41.05      4.40 o 
   0   2   2     1969.43     1941.82     10.37 o 
   1   2   2      650.13      686.84      3.79 o 
   2   2   2      672.24      698.07      5.07 o 
   3   2   2      140.47      145.87      2.40 o 
   4   2   2      447.70      438.08      5.47 o 
   5   2   2      388.64      365.54      5.73 o 
   6   2   2        7.17        5.77      1.42 o 
   7   2   2       19.55       19.20      2.83 o 
   0   3   2      504.87      537.86      5.10 o 
   1   3   2       70.74       82.98      2.19 o 
   2   3   2      112.93      122.23      2.36 o 
   3   3   2       25.61       25.25      1.22 o 
   4   3   2       27.02       21.06      1.55 o 
   5   3   2       13.04        9.90      1.63 o 
   6   3   2       22.01       18.61      2.01 o 
   7   3   2        1.30        4.32      2.70 o 
   0   4   2      325.77      350.56      6.25 o 
   1   4   2       50.77       57.02      1.39 o 
   2   4   2      247.65      268.23      3.78 o 
   3   4   2       20.56       13.51      1.28 o 
   4   4   2      108.08      112.81      4.38 o 
   5   4   2       50.45       49.41      3.04 o 
   6   4   2       44.99       52.73      4.22 o 
   7   4   2        2.07        2.67      3.40 o 
   0   5   2      173.02      168.16      3.62 o 
   1   5   2      177.92      180.46      2.66 o 
   2   5   2      103.67       97.90      2.46 o 
   3   5   2      137.50      145.37      3.49 o 
   4   5   2      180.83      187.22      5.06 o 
   5   5   2       99.74      102.22      4.47 o 
   6   5   2        7.86        3.46      3.09 o 
   0   6   2      308.68      301.49      6.08 o 
   1   6   2      459.24      458.12      5.34 o 
   2   6   2       19.57       18.11      1.63 o 
   3   6   2       53.22       59.06      2.64 o 
   4   6   2       43.53       40.81      2.91 o 
   5   6   2       67.02       60.49      4.41 o 
   6   6   2      198.43      217.55     13.35 o 
   0   7   2        8.08        8.61      1.92 o 
   1   7   2       11.27        7.61      1.72 o 
   2   7   2      147.29      147.89      5.46 o 
   3   7   2       86.05       81.80      4.17 o 
   4   7   2       17.68       16.45      2.93 o 
   5   7   2      139.99      159.69      8.25 o 
   0   8   2        1.73        1.49      2.49 o 
   1   8   2        7.77        5.35      2.43 o 
   2   8   2        1.90        6.24      3.09 o 
   3   8   2        6.88        7.34      3.99 o 
   4   8   2       63.56       64.73      6.83 o 
   0   9   2       33.77       36.44      6.11 o 
   1   9   2        4.15       -0.57      3.60 o 
   2   9   2       10.85       16.11      5.53 o 
   1   0   3     3741.99     3650.97     31.09 o 
   2   0   3      938.69      908.85      7.35 o 
   3   0   3       29.45       25.11      0.98 o 
   4   0   3       33.08       32.97      1.88 o 
   5   0   3       28.03       32.65      2.37 o 
   6   0   3      312.61      314.99      8.08 o 
   7   0   3        4.05        1.97      2.59 o 
   1   1   3      691.21      704.16      4.16 o 
   2   1   3      794.69      817.59      5.13 o 
   3   1   3      732.16      783.39      6.34 o 
   4   1   3      184.85      180.37      2.65 o 
   5   1   3      109.76      112.69      2.86 o 
   6   1   3        9.92        8.93      1.58 o 
   7   1   3       29.80       31.18      3.03 o 
   0   2   3       88.09       71.59      1.25 o 
   1   2   3      360.55      361.39      2.37 o 
   2   2   3      190.50      218.17      2.23 o 
   3   2   3      863.97      930.77      7.55 o 
   4   2   3      758.00      748.79      7.91 o 
   5   2   3       32.41       31.06      2.05 o 
   6   2   3       79.12       78.92      3.87 o 
   7   2   3       88.49       96.78      6.87 o 
   0   3   3     2311.32     2383.68     16.16 o 
   1   3   3      211.25      232.87      2.34 o 
   2   3   3      342.41      401.03      4.22 o 
   3   3   3       43.89       41.24      1.50 o 
   4   3   3       15.22       11.96      1.28 o 
   5   3   3       15.58       15.39      2.03 o 
   6   3   3       66.70       74.84      4.22 o 
   7   3   3       68.41       69.21      5.47 o 
   0   4   3      632.39      695.28      8.43 o 
   1   4   3      236.46      237.22      2.64 o 
   2   4   3      267.12      263.96      3.92 o 
   3   4   3      126.30      112.83      3.07 o 
   4   4   3      741.24      645.23      7.76 o 
   5   4   3      368.44      371.25      6.85 o 
   6   4   3       64.19       55.59      4.02 o 
   7   4   3       87.72       96.87      7.10 o 
   0   5   3       23.56       19.14      1.69 o 
   1   5   3       64.54       64.22      1.74 o 
   2   5   3       71.01       71.85      2.46 o 
   3   5   3      991.95      904.57     11.62 o 
   4   5   3      361.88      358.38      5.71 o 
   5   5   3      212.53      209.13      5.52 o 
   6   5   3        7.93        5.59      3.71 o 
   0   6   3       37.57       33.59      2.42 o 
   1   6   3      346.56      325.50      4.58 o 
   2   6   3      385.94      371.67      5.43 o 
   3   6   3       23.24       24.58      1.90 o 
   4   6   3      232.30      223.19      5.60 o 
   5   6   3      112.08      118.60      5.22 o 
   6   6   3      117.43      132.32     14.75 o 
   0   7   3      132.40      120.56      4.40 o 
   1   7   3       90.68       82.09      3.34 o 
   2   7   3      165.88      163.51      6.28 o 
   3   7   3        8.69       10.86      2.17 o 
   4   7   3       51.67       55.32      4.44 o 
   5   7   3       22.23       23.53      4.02 o 
   0   8   3       15.36       14.13      3.49 o 
   1   8   3       31.77       31.92      3.34 o 
   2   8   3        8.66        7.37      3.13 o 
   3   8   3       11.43        5.23      3.71 o 
   4   8   3       38.17       37.53      4.57 o 
   0   9   3        7.05        8.64      4.89 o 
   1   9   3       78.66       79.39      7.27 o 
   2   9   3       35.61       28.39      6.26 o 
   1   0   4       56.80       66.79      1.14 o 
   2   0   4      400.92      411.17      4.34 o 
   3   0   4        0.93        3.02      0.57 o 
   4   0   4      185.44      176.20      3.41 o 
   5   0   4     1460.34     1450.94     16.77 o 
   6   0   4      250.98      249.38      6.60 o 
   7   0   4        0.21        4.22      3.20 o 
   0   1   4     3235.01     1350.11     31.38 o 
   1   1   4     3304.49     3297.74     16.01 o 
   2   1   4     1575.69     1721.88     10.42 o 
   3   1   4      783.40      842.64      6.47 o 
   4   1   4      403.15      407.06      4.25 o 
   5   1   4      535.89      538.18      5.95 o 
   6   1   4      207.95      208.70      4.20 o 
   7   1   4       25.89       26.55      2.97 o 
   0   2   4     1467.85     1449.73      9.00 o 
   1   2   4      741.79      776.86      4.60 o 
   2   2   4      696.44      792.46      5.70 o 
   3   2   4      644.86      663.09      6.58 o 
   4   2   4       90.75       75.64      2.82 o 
   5   2   4      323.34      303.18      5.16 o 
   6   2   4        2.01        1.23      1.32 o 
   7   2   4        9.26       12.41      2.48 o 
   0   3   4       65.67       99.07      2.06 o 
   1   3   4      662.11      682.64      4.88 o 
   2   3   4       39.45       37.82      1.22 o 
   3   3   4        2.79        2.63      0.61 o 
   4   3   4      202.87      215.21      4.06 o 
   5   3   4      205.99      194.66      4.32 o 
   6   3   4       25.53       21.76      2.33 o 
   7   3   4       23.31       22.06      3.33 o 
   0   4   4      173.01      163.54      3.44 o 
   1   4   4      105.61      104.07      2.12 o 
   2   4   4       55.54       52.95      1.64 o 
   3   4   4       40.94       36.61      1.80 o 
   4   4   4      196.37      196.95      4.09 o 
   5   4   4       94.58       91.56      5.40 o 
   6   4   4       40.83       44.55      3.34 o 
   7   4   4        8.18        4.02      3.74 o 
   0   5   4      206.63      203.22      4.33 o 
   1   5   4      529.81      533.08      5.80 o 
   2   5   4      201.72      179.93      3.66 o 
   3   5   4       84.84       86.53      2.84 o 
   4   5   4      359.63      332.01      5.72 o 
   5   5   4       77.71       92.62      5.61 o 
   6   5   4      163.86      169.97      6.83 o 
   0   6   4       30.13       26.90      2.29 o 
   1   6   4        1.63        1.30      1.07 o 
   2   6   4      241.55      218.64      4.29 o 
   3   6   4       72.27       58.64      3.04 o 
   4   6   4      139.42      138.80      4.75 o 
   5   6   4      261.04      259.22      7.64 o 
   6   6   4      197.73      203.89     12.76 o 
   0   7   4      283.92      279.85      8.10 o 
   1   7   4       46.77       45.78      2.90 o 
   2   7   4       35.34       30.01      3.24 o 
   3   7   4      283.61      288.83      6.43 o 
   4   7   4       17.04       18.18      3.07 o 
   5   7   4      179.23      205.05     10.95 o 
   0   8   4       23.05       25.14      4.10 o 
   1   8   4        1.52       -0.19      2.17 o 
   2   8   4       59.42       50.74      6.34 o 
   3   8   4       90.77      108.38      9.05 o 
   4   8   4       58.69       55.44      5.49 o 
   0   9   4      109.17      121.91      9.52 o 
   1   9   4       62.36       53.52      6.20 o 
   2   9   4       13.55        9.20      4.58 o 
   1   0   5      141.48      140.05      1.73 o 
   2   0   5      843.04      855.19      7.80 o 
   3   0   5       76.54       83.88      2.06 o 
   4   0   5       71.13       76.83      2.46 o 
   5   0   5      147.51      157.27      4.55 o 
   6   0   5       13.91       17.09      2.28 o 
   7   0   5        9.57       11.98      3.77 o 
   0   1   5      352.64      359.72      5.63 o 
   1   1   5     1829.60     1823.15      9.77 o 
   2   1   5     1067.57     1107.23      7.37 o 
   3   1   5       98.94      111.99      1.70 o 
   4   1   5      246.32      231.00      3.32 o 
   5   1   5      615.08      621.49      6.52 o 
   6   1   5       65.84       64.06      2.72 o 
   7   1   5        6.44        2.24      2.08 o 
   0   2   5        3.99        3.12      0.40 o 
   1   2   5      647.07      614.46      5.45 o 
   2   2   5      210.52      207.41      2.16 o 
   3   2   5      337.13      376.08      3.79 o 
   4   2   5      176.19      184.43      3.26 o 
   5   2   5       93.03       92.38      3.34 o 
   6   2   5       33.01       35.10      2.34 o 
   7   2   5       25.48       24.30      2.90 o 
   0   3   5     1471.45     1562.97     12.25 o 
   1   3   5     2918.80     3102.56     19.74 o 
   2   3   5       20.37       31.20      1.37 o 
   3   3   5      101.37      107.75      2.01 o 
   4   3   5       96.90      101.40      3.09 o 
   5   3   5      268.61      252.19      5.41 o 
   6   3   5       45.27       51.72      5.08 o 
   7   3   5        7.47        8.15      2.87 o 
   0   4   5      238.08      237.27      5.28 o 
   1   4   5      533.50      572.73      5.02 o 
   2   4   5       56.37       60.53      1.79 o 
   3   4   5       99.93       82.49      2.59 o 
   4   4   5       98.30       86.39      3.01 o 
   5   4   5       73.06       59.43      5.03 o 
   6   4   5       77.06       77.73      5.36 o 
   7   4   5        3.28        9.27      4.13 o 
   0   5   5       50.29       47.53      3.25 o 
   1   5   5      558.15      563.34      5.85 o 
   2   5   5      156.37      159.11      3.33 o 
   3   5   5      182.47      194.13      4.02 o 
   4   5   5       52.47       60.51      3.31 o 
   5   5   5      277.94      282.40      6.98 o 
   6   5   5       80.14       81.99      5.72 o 
   0   6   5       77.35       70.94      3.90 o 
   1   6   5      757.92      741.04      8.16 o 
   2   6   5       46.11       44.58      2.49 o 
   3   6   5       22.60       18.16      2.28 o 
   4   6   5      121.01      120.44      4.53 o 
   5   6   5       89.43       91.16      5.17 o 
   6   6   5       61.78       67.85      6.11 o 
   0   7   5        5.57        4.65      2.09 o 
   1   7   5       30.83       32.45      2.69 o 
   2   7   5       39.78       35.61      3.46 o 
   3   7   5       26.68       27.29      2.75 o 
   4   7   5       25.71       32.60      3.27 o 
   5   7   5       29.24       33.21      4.09 o 
   0   8   5        0.83       -0.08      2.74 o 
   1   8   5       33.19       29.66      3.30 o 
   2   8   5       56.01       65.01      5.61 o 
   3   8   5      156.81      183.74      9.81 o 
   4   8   5       36.54       26.28      7.23 o 
   0   9   5       47.99       43.16      7.16 o 
   1   9   5       44.15       47.49      6.13 o 
   2   9   5       13.37        9.82      4.37 o 
   0   0   6       61.90       57.07      2.73 o 
   1   0   6     3359.20     3460.56     25.21 o 
   2   0   6      627.74      699.91      7.46 o 
   3   0   6      227.57      249.24      3.77 o 
   4   0   6       85.20       84.41      2.33 o 
   5   0   6        9.21        8.60      1.56 o 
   6   0   6      324.52      318.30      9.30 o 
   7   0   6      443.15      472.83     13.38 o 
   0   1   6     5167.84     4913.88     74.65 o 
   1   1   6     7151.12     7010.85     36.07 o 
   2   1   6     1078.05     1156.05      7.63 o 
   3   1   6      314.16      318.91      2.98 o 
   4   1   6      298.97      299.82      3.68 o 
   5   1   6      100.68      112.14      2.73 o 
   6   1   6      109.52      112.58      3.37 o 
   7   1   6       48.89       44.64      3.46 o 
   0   2   6       66.94       72.97      1.74 o 
   1   2   6       22.66       23.81      1.06 o 
   2   2   6       37.05       47.85      1.11 o 
   3   2   6       42.99       43.42      1.72 o 
   4   2   6      519.58      509.54      5.70 o 
   5   2   6       22.88       26.11      2.21 o 
   6   2   6        9.31        8.92      1.78 o 
   7   2   6       32.18       29.66      3.05 o 
   0   3   6      251.43      284.01      4.28 o 
   1   3   6     1150.90     1294.63      8.87 o 
   2   3   6       11.12       17.05      1.38 o 
   3   3   6       44.59       45.23      1.44 o 
   4   3   6      199.75      194.72      4.00 o 
   5   3   6       36.88       37.95      3.79 o 
   6   3   6       51.60       45.81      3.40 o 
   7   3   6       25.56       29.07      3.24 o 
   0   4   6        9.72        9.11      1.24 o 
   1   4   6      297.18      290.42      3.82 o 
   2   4   6      241.40      238.44      4.40 o 
   3   4   6      349.51      358.03      5.10 o 
   4   4   6      130.90      124.52      3.45 o 
   5   4   6       11.06       13.83      1.97 o 
   6   4   6       63.79       69.05      4.27 o 
   7   4   6       29.00       26.71      4.40 o 
   0   5   6       29.28       27.84      4.00 o 
   1   5   6      449.25      438.32      5.56 o 
   2   5   6      399.96      394.21      5.37 o 
   3   5   6      144.73      142.74      3.59 o 
   4   5   6      173.24      148.13      4.67 o 
   5   5   6      106.56      100.96      4.31 o 
   6   5   6       88.09       90.47      5.90 o 
   0   6   6       11.11       14.66      2.31 o 
   1   6   6      201.61      202.82      4.76 o 
   2   6   6       42.48       41.27      2.84 o 
   3   6   6       45.85       44.79      2.92 o 
   4   6   6      120.71      118.40      4.50 o 
   5   6   6        3.09        4.05      2.24 o 
   6   6   6       33.22       35.43      4.91 o 
   0   7   6      659.26      620.84     11.84 o 
   1   7   6      316.35      302.55      6.44 o 
   2   7   6       55.66       51.58      3.54 o 
   3   7   6        6.23        5.43      2.29 o 
   4   7   6       12.64       10.22      2.61 o 
   5   7   6       24.60       25.32      3.88 o 
   0   8   6       11.85        8.76      3.91 o 
   1   8   6        3.18        2.11      2.16 o 
   2   8   6       34.67       34.98      4.02 o 
   3   8   6       34.70       37.94      6.89 o 
   4   8   6        5.94       -2.13      4.59 o 
   0   9   6       12.50        9.70      4.93 o 
   1   9   6      149.38      152.52      9.40 o 
   2   9   6       23.41       21.28      4.87 o 
   1   0   7     4275.81     4374.79     29.24 o 
   2   0   7      258.05      284.23      3.73 o 
   3   0   7       56.08       44.41      2.24 o 
   4   0   7        1.38        2.56      0.87 o 
   5   0   7        6.73        8.28      1.56 o 
   6   0   7      123.35      126.26      4.65 o 
   7   0   7        1.47        4.25      3.53 o 
   0   1   7    12587.48    11905.26    157.22 o 
   1   1   7     7240.69     7091.60     34.64 o 
   2   1   7     1059.25     1143.43     10.00 o 
   3   1   7      323.61      346.69      3.28 o 
   4   1   7      169.56      185.53      2.96 o 
   5   1   7       56.50       52.80      3.15 o 
   6   1   7       37.12       36.94      2.30 o 
   7   1   7       39.64       40.72      3.90 o 
   0   2   7      622.95      617.84      5.36 o 
   1   2   7      109.98      108.44      1.81 o 
   2   2   7      333.37      369.74      3.41 o 
   3   2   7       79.44       95.88      2.05 o 
   4   2   7       90.91       79.09      2.12 o 
   5   2   7       20.44       19.29      1.73 o 
   6   2   7       35.54       32.59      2.46 o 
   7   2   7        9.18        9.56      2.54 o 
   0   3   7      384.13      432.50      5.39 o 
   1   3   7      482.97      485.36      4.34 o 
   2   3   7      509.30      546.18      5.11 o 
   3   3   7       51.77       48.47      1.49 o 
   4   3   7       26.55       22.63      2.21 o 
   5   3   7      140.84      131.23      3.65 o 
   6   3   7       87.65       93.38      6.79 o 
   7   3   7       21.16       16.69      2.90 o 
   0   4   7        9.58        7.40      1.61 o 
   1   4   7       33.54       34.23      1.24 o 
   2   4   7       98.43       86.66      2.77 o 
   3   4   7      208.63      187.26      3.57 o 
   4   4   7       98.33       94.32      3.11 o 
   5   4   7        2.40        2.88      2.11 o 
   6   4   7        0.79        1.98      2.07 o 
   0   5   7        5.29        4.40      1.44 o 
   1   5   7      663.49      651.73      6.66 o 
   2   5   7     1062.58     1031.69      9.84 o 
   3   5   7       93.24       93.24      3.33 o 
   4   5   7       18.42       15.05      2.01 o 
   5   5   7        9.21       11.35      2.17 o 
   6   5   7       62.32       70.56      5.18 o 
   0   6   7     1312.59     1254.53     17.78 o 
   1   6   7      189.19      196.70      3.77 o 
   2   6   7       50.09       48.29      2.96 o 
   3   6   7       67.01       65.07      3.33 o 
   4   6   7      330.76      335.20     10.11 o 
   5   6   7        7.33        8.93      2.55 o 
   6   6   7      187.56      196.30      8.45 o 
   0   7   7      302.78      298.13     10.49 o 
   1   7   7       55.20       59.21      3.44 o 
   2   7   7       78.65       69.69      4.10 o 
   3   7   7       94.10       92.50      4.54 o 
   4   7   7        0.70       -2.24      2.24 o 
   5   7   7       80.51       93.77      5.86 o 
   0   8   7       61.88       63.98      5.55 o 
   1   8   7       98.50      105.10      4.81 o 
   2   8   7       35.18       34.18      4.06 o 
   3   8   7       36.78       43.02      5.74 o 
   4   8   7       74.75       78.07      6.77 o 
   0   9   7      178.19      173.92     13.79 o 
   1   9   7       18.38       28.22      5.27 o 
   2   9   7        1.41       -2.64      3.77 o 
   0   0   8     1152.43     1247.68     19.06 o 
   1   0   8     6005.19     5944.77     39.77 o 
   2   0   8      959.26     1052.96     13.23 o 
   3   0   8       24.84       15.42      1.24 o 
   4   0   8      338.27      330.02      4.66 o 
   5   0   8       54.90       52.25      2.84 o 
   6   0   8       61.51       68.58      3.79 o 
   7   0   8       11.82        7.56      3.47 o 
   0   1   8     5540.57     5505.26     44.30 o 
   1   1   8     4865.56     4914.24     25.52 o 
   2   1   8      211.74      217.79      2.24 o 
   3   1   8      585.99      587.48      4.93 o 
   4   1   8      700.77      675.36      5.83 o 
   5   1   8      167.65      152.53      3.05 o 
   6   1   8      270.81      276.14      5.35 o 
   7   1   8       30.26       27.72      3.18 o 
   0   2   8      775.53      776.45      7.16 o 
   1   2   8     1018.96     1054.00      7.64 o 
   2   2   8      646.19      661.54      5.69 o 
   3   2   8      390.71      382.67      4.35 o 
   4   2   8      817.12      775.80      7.80 o 
   5   2   8       79.63       83.28      2.55 o 
   6   2   8      112.84      105.36      5.11 o 
   7   2   8       35.05       36.31      3.25 o 
   0   3   8     1027.64     1104.57     10.86 o 
   1   3   8      763.79      768.17      5.60 o 
   2   3   8        6.65        8.31      1.02 o 
   3   3   8      228.91      227.28      3.77 o 
   4   3   8        1.68        3.62      1.02 o 
   5   3   8       70.22       57.18      3.77 o 
   6   3   8       32.34       25.92      2.64 o 
   7   3   8       17.87       21.66      2.84 o 
   0   4   8        2.52        2.85      1.05 o 
   1   4   8      240.06      235.98      2.87 o 
   2   4   8      374.00      350.44      4.92 o 
   3   4   8      157.95      155.33      3.47 o 
   4   4   8      125.32      118.72      4.06 o 
   5   4   8        0.40        1.42      1.40 o 
   6   4   8        9.66       11.28      2.43 o 
   0   5   8       45.69       44.80      2.99 o 
   1   5   8     1265.89     1237.41     10.54 o 
   2   5   8      331.56      342.47      4.76 o 
   3   5   8      102.89      107.19      3.49 o 
   4   5   8        3.89        3.16      1.60 o 
   5   5   8       87.28       98.01      4.63 o 
   6   5   8       20.29       15.81      3.81 o 
   0   6   8      905.12      931.26     21.85 o 
   1   6   8      290.81      281.16      4.67 o 
   2   6   8       24.47       24.68      2.26 o 
   3   6   8       35.53       36.95      2.72 o 
   4   6   8       11.89        9.80      2.31 o 
   5   6   8       37.26       37.96      3.50 o 
   0   7   8      132.94      131.40      5.71 o 
   1   7   8      190.66      194.36      5.41 o 
   2   7   8       13.39       12.74      2.40 o 
   3   7   8        3.42        3.34      2.12 o 
   4   7   8      197.60      215.17      6.78 o 
   5   7   8       27.41       33.67      4.32 o 
   0   8   8        8.62        6.01      3.13 o 
   1   8   8        0.81        0.92      2.18 o 
   2   8   8      197.28      193.84      7.52 o 
   3   8   8      123.04      152.80      9.24 o 
   4   8   8       95.24      100.05      7.55 o 
   0   9   8        7.58        6.95      4.80 o 
   1   9   8       15.39       13.99      4.63 o 
   2   9   8       15.90       17.57      4.84 o 
   1   0   9     1802.42     1747.59     13.30 o 
   2   0   9       16.74       14.34      1.15 o 
   3   0   9      626.55      669.24      8.73 o 
   4   0   9        1.67        2.46      0.86 o 
   5   0   9        0.02       -1.12      1.12 o 
   6   0   9       13.47       12.95      2.30 o 
   7   0   9      103.50      111.97      9.45 o 
   0   1   9     2033.93     2020.88     24.10 o 
   1   1   9      419.46      465.55      3.37 o 
   2   1   9      166.49      183.49      1.94 o 
   3   1   9      666.56      674.77      5.51 o 
   4   1   9      108.84       95.58      1.87 o 
   5   1   9      458.62      432.56      5.85 o 
   6   1   9      209.69      217.36      4.77 o 
   7   1   9      185.09      199.32      8.52 o 
   0   2   9       18.71       18.31      0.86 o 
   1   2   9      701.86      753.77      5.75 o 
   2   2   9      211.37      233.49      2.89 o 
   3   2   9      176.72      168.00      2.41 o 
   4   2   9      232.76      235.11      3.32 o 
   5   2   9      196.84      178.06      3.85 o 
   6   2   9       42.92       48.29      2.98 o 
   7   2   9        3.65        3.16      2.26 o 
   0   3   9      413.89      464.18      5.54 o 
   1   3   9       32.88       32.94      1.04 o 
   2   3   9       96.80      102.55      2.45 o 
   3   3   9      303.18      295.99      3.82 o 
   4   3   9       80.55       83.85      3.00 o 
   5   3   9       32.15       26.12      2.14 o 
   6   3   9       13.15       10.17      2.10 o 
   7   3   9       34.54       36.55      4.21 o 
   0   4   9      253.29      255.51      4.51 o 
   1   4   9       54.45       63.01      1.55 o 
   2   4   9      142.41      142.31      2.55 o 
   3   4   9      618.41      618.66      7.95 o 
   4   4   9      626.37      590.41      8.41 o 
   5   4   9        4.33        3.08      1.54 o 
   6   4   9       14.88       16.83      2.76 o 
   0   5   9        0.20        0.07      1.16 o 
   1   5   9      194.25      191.46      4.18 o 
   2   5   9      179.40      163.86      3.19 o 
   3   5   9      460.85      444.19      7.17 o 
   4   5   9      159.05      143.92      4.65 o 
   5   5   9       24.47       22.14      2.70 o 
   6   5   9      160.41      159.45      6.23 o 
   0   6   9      122.04      124.95      5.11 o 
   1   6   9       92.83       88.02      3.12 o 
   2   6   9       46.08       43.29      2.69 o 
   3   6   9       49.18       45.41      2.85 o 
   4   6   9       16.64       15.19      2.55 o 
   5   6   9       57.18       63.07      4.24 o 
   0   7   9       51.25       46.56      3.89 o 
   1   7   9      202.26      194.61      5.48 o 
   2   7   9       21.42       19.66      2.67 o 
   3   7   9       63.40       74.89      4.27 o 
   4   7   9       22.84       24.83      3.15 o 
   5   7   9      118.35      120.19      6.57 o 
   0   8   9       76.59       67.31      5.83 o 
   1   8   9      120.30      126.31      5.23 o 
   2   8   9       46.56       46.86      4.41 o 
   3   8   9        8.44        6.61      3.22 o 
   4   8   9       78.96       82.92      7.11 o 
   0   9   9       49.26       59.70      7.60 o 
   1   9   9       29.03       30.31      5.42 o 
   2   9   9        7.00        6.68      4.34 o 
   0   0  10     1433.73     1446.59     51.54 o 
   1   0  10      783.72      768.78      6.47 o 
   2   0  10      354.36      425.97      5.64 o 
   3   0  10      364.86      401.00      6.12 o 
   4   0  10      222.21      232.71      3.90 o 
   5   0  10      508.27      482.40     10.11 o 
   6   0  10       62.48       67.79      6.22 o 
   7   0  10        4.53        5.24      3.49 o 
   0   1  10       89.55       90.96      1.93 o 
   1   1  10      847.13      884.08      5.39 o 
   2   1  10       28.21       22.09      0.65 o 
   3   1  10      360.31      382.64      3.84 o 
   4   1  10      256.45      275.17      4.10 o 
   5   1  10      202.23      195.36      3.51 o 
   6   1  10       21.97       21.62      2.17 o 
   7   1  10      122.27      122.54      5.19 o 
   0   2  10       84.24      102.08      2.22 o 
   1   2  10      224.07      224.45      2.56 o 
   2   2  10      103.44      120.45      3.39 o 
   3   2  10       59.47       65.27      1.75 o 
   4   2  10      240.84      241.28      3.19 o 
   5   2  10       11.36       12.98      1.58 o 
   6   2  10        2.18        1.98      1.62 o 
   7   2  10       10.82       11.03      2.65 o 
   0   3  10      575.98      611.73      7.97 o 
   1   3  10      397.37      392.86      3.93 o 
   2   3  10        4.41        5.20      1.19 o 
   3   3  10      532.72      513.36      7.89 o 
   4   3  10     1067.35     1037.27      9.66 o 
   5   3  10       38.48       38.76      3.67 o 
   6   3  10      208.91      196.76      5.72 o 
   7   3  10        8.32        8.22      2.64 o 
   0   4  10       35.96       20.14      1.53 o 
   1   4  10      186.85      173.88      2.93 o 
   2   4  10      201.85      192.01      2.66 o 
   3   4  10      408.85      374.39      7.02 o 
   4   4  10      119.15      118.92      3.92 o 
   5   4  10       33.48       30.01      2.70 o 
   6   4  10        0.02        1.59      2.21 o 
   0   5  10        8.07        6.08      1.44 o 
   1   5  10       85.91       79.75      2.53 o 
   2   5  10       46.72       42.43      1.81 o 
   3   5  10       13.53       17.59      1.85 o 
   4   5  10      116.62      108.25      4.08 o 
   5   5  10       23.99       24.15      2.88 o 
   6   5  10       45.78       42.97      3.88 o 
   0   6  10       22.71       32.58      3.06 o 
   1   6  10      284.44      257.46      4.87 o 
   2   6  10      124.45      101.87      3.81 o 
   3   6  10       24.81       22.55      2.52 o 
   4   6  10       35.09       30.89      3.13 o 
   5   6  10        2.21        4.12      2.46 o 
   0   7  10       22.43       17.74      2.93 o 
   1   7  10       46.55       38.22      3.04 o 
   2   7  10       32.56       31.55      3.20 o 
   3   7  10        3.04        3.65      2.22 o 
   4   7  10       13.86       12.72      2.89 o 
   5   7  10      192.30      197.41      8.57 o 
   0   8  10        0.01       -3.16      3.38 o 
   1   8  10        8.18        4.77      2.34 o 
   2   8  10       80.23       85.06      5.88 o 
   3   8  10        3.12        2.80      3.16 o 
   4   8  10       51.89       51.03      5.43 o 
   0   9  10        2.38        1.75      4.86 o 
   1   9  10        5.35        6.28      3.89 o 
   2   9  10       17.73       12.57      4.45 o 
   1   0  11      776.41      839.46      8.50 o 
   2   0  11     3062.34     3268.91     27.48 o 
   3   0  11      265.62      307.92      5.19 o 
   4   0  11       41.65       39.87      1.96 o 
   5   0  11       29.15       30.04      2.86 o 
   6   0  11      609.99      590.57     12.15 o 
   7   0  11        7.89        3.86      3.58 o 
   0   1  11      295.75      314.53      3.59 o 
   1   1  11       76.61       68.02      1.10 o 
   2   1  11      336.96      364.13      4.80 o 
   3   1  11      311.71      288.92      3.08 o 
   4   1  11      232.39      210.45      2.83 o 
   5   1  11      122.40      124.32      3.31 o 
   6   1  11      139.08      138.99      4.12 o 
   7   1  11      101.58      105.76      6.74 o 
   0   2  11     3829.43     3984.52     34.63 o 
   1   2  11      402.84      442.37      3.70 o 
   2   2  11      146.56      172.36      3.25 o 
   3   2  11      274.13      275.18      3.01 o 
   4   2  11      644.73      639.37      5.75 o 
   5   2  11       55.96       51.57      2.69 o 
   6   2  11      107.45      101.95      4.95 o 
   7   2  11       11.80       14.24      2.77 o 
   0   3  11      383.33      385.71      4.94 o 
   1   3  11       27.69       35.80      1.11 o 
   2   3  11      140.93      149.90      3.52 o 
   3   3  11      598.38      571.54      8.63 o 
   4   3  11      206.28      187.93      3.79 o 
   5   3  11        5.92        3.05      1.42 o 
   6   3  11       51.52       45.24      3.28 o 
   7   3  11       41.18       43.18      3.90 o 
   0   4  11      476.42      519.71     10.39 o 
   1   4  11      524.50      537.47      5.77 o 
   2   4  11      137.38      132.79      2.69 o 
   3   4  11      893.10      865.16      9.67 o 
   4   4  11      122.36      118.17      3.94 o 
   5   4  11       47.23       50.18      3.55 o 
   6   4  11       17.15       20.00      2.92 o 
   0   5  11       43.13       43.51      2.77 o 
   1   5  11      120.50      115.26      2.94 o 
   2   5  11      278.28      265.40      4.90 o 
   3   5  11      131.42      113.54      4.19 o 
   4   5  11        0.23        0.68      1.65 o 
   5   5  11      132.82      150.08      5.23 o 
   6   5  11        4.84        5.02      2.74 o 
   0   6  11       21.70       13.03      2.33 o 
   1   6  11      228.73      203.64      4.38 o 
   2   6  11      185.19      163.64      4.61 o 
   3   6  11      119.40      112.99      5.72 o 
   4   6  11       16.65       17.90      2.77 o 
   5   6  11      376.49      392.46      8.73 o 
   0   7  11        0.01       -1.22      2.00 o 
   1   7  11      218.17      217.97      7.57 o 
   2   7  11       20.06       14.81      2.48 o 
   3   7  11        5.20        2.73      2.18 o 
   4   7  11       13.12       14.79      3.00 o 
   5   7  11      156.39      169.39      9.05 o 
   0   8  11        2.39        0.88      3.81 o 
   1   8  11       86.05       96.56      4.86 o 
   2   8  11      119.12      117.71      6.40 o 
   3   8  11       10.17       13.69      3.41 o 
   4   8  11      126.42      141.48      8.52 o 
   0   9  11       36.51       48.46     14.25 o 
   1   9  11       13.50       15.88      3.95 o 
   2   9  11       31.31       36.01      6.26 o 
   0   0  12     4707.23     4537.53    124.79 o 
   1   0  12      324.25      339.64      4.44 o 
   2   0  12     1635.18     1762.66     15.23 o 
   3   0  12        9.03        4.63      1.86 o 
   4   0  12        0.06       -0.52      0.92 o 
   5   0  12        7.05        7.50      1.58 o 
   6   0  12       22.58       15.37      3.81 o 
   7   0  12       69.96       64.66     11.38 o 
   0   1  12       47.27       41.40      1.16 o 
   1   1  12      606.85      636.85      4.25 o 
   2   1  12      412.99      446.65      4.12 o 
   3   1  12      144.71      156.71      2.15 o 
   4   1  12       58.65       49.44      1.89 o 
   5   1  12       95.74       89.27      2.71 o 
   6   1  12      318.37      340.51      6.72 o 
   7   1  12      174.10      170.87      5.98 o 
   0   2  12     3103.04     3347.72     35.69 o 
   1   2  12      705.62      771.36      5.97 o 
   2   2  12      797.89      778.33      8.93 o 
   3   2  12       10.90        9.52      0.97 o 
   4   2  12      145.56      157.40      2.78 o 
   5   2  12       64.99       60.31      4.77 o 
   6   2  12       35.74       39.61      3.75 o 
   7   2  12        1.73        4.21      2.61 o 
   0   3  12      815.07      897.59     10.06 o 
   1   3  12      570.13      585.90      5.02 o 
   2   3  12       56.24       62.37      1.86 o 
   3   3  12      544.59      520.16      5.98 o 
   4   3  12      163.65      161.10      3.69 o 
   5   3  12      189.75      180.71      7.94 o 
   6   3  12       12.00       11.90      2.43 o 
   7   3  12        8.35       13.86      3.07 o 
   0   4  12       64.79       55.42      2.49 o 
   1   4  12      395.64      403.55      4.65 o 
   2   4  12      325.68      305.93      4.08 o 
   3   4  12      767.76      725.83      8.62 o 
   4   4  12        2.65        1.61      1.36 o 
   5   4  12       35.64       31.83      2.66 o 
   6   4  12       33.64       46.44      3.81 o 
   0   5  12       42.60       40.46      2.70 o 
   1   5  12      194.88      193.31      3.62 o 
   2   5  12      351.71      335.25      5.69 o 
   3   5  12       21.21       25.75      2.07 o 
   4   5  12        2.56        4.15      1.85 o 
   5   5  12        6.51        9.60      2.21 o 
   6   5  12      156.20      172.60      6.57 o 
   0   6  12      157.35      141.13      8.59 o 
   1   6  12       15.59       10.50      1.58 o 
   2   6  12        6.12        4.49      1.56 o 
   3   6  12       35.55       40.46      3.69 o 
   4   6  12       35.05       36.38      3.48 o 
   5   6  12       36.34       41.06      3.53 o 
   0   7  12       78.44       83.25      5.01 o 
   1   7  12      318.30      310.60      6.80 o 
   2   7  12       45.17       47.71      3.25 o 
   3   7  12      120.49      127.24      5.44 o 
   4   7  12      143.70      153.08      6.13 o 
   5   7  12      122.62      131.43      6.74 o 
   0   8  12      170.66      178.28     15.13 o 
   1   8  12      118.09      114.20      5.40 o 
   2   8  12       69.90       65.46      5.10 o 
   3   8  12      177.34      198.27      8.09 o 
   0   9  12        1.07        6.42      4.90 o 
   1   9  12      107.69      120.34      7.05 o 
   2   9  12       12.84        7.06      4.96 o 
   1   0  13       76.64       82.34      2.37 o 
   2   0  13      159.21      178.08      2.65 o 
   3   0  13        0.33       -0.03      0.76 o 
   4   0  13      355.27      340.02      6.98 o 
   5   0  13       53.17       49.62      2.76 o 
   6   0  13       31.20       26.50      4.43 o 
   7   0  13       54.30       56.52     10.76 o 
   0   1  13     1628.55     1636.51     15.97 o 
   1   1  13      121.89      130.96      1.60 o 
   2   1  13      968.45     1024.56      7.79 o 
   3   1  13      361.94      370.32      3.77 o 
   4   1  13       64.56       65.75      1.71 o 
   5   1  13       88.55       81.66      4.13 o 
   6   1  13       27.19       23.69      2.35 o 
   7   1  13      100.83       99.41      7.32 o 
   0   2  13       40.56       38.15      1.66 o 
   1   2  13     1176.03     1285.18      9.67 o 
   2   2  13      912.92      967.72     11.08 o 
   3   2  13       45.58       41.79      1.66 o 
   4   2  13      127.10      113.30      2.42 o 
   5   2  13       33.60       31.25      2.31 o 
   6   2  13       22.00       21.52      2.62 o 
   7   2  13       37.33       36.05      4.00 o 
   0   3  13       11.05       10.32      0.83 o 
   1   3  13      696.57      760.30      6.45 o 
   2   3  13      143.52      145.86      2.62 o 
   3   3  13       33.01       32.52      1.81 o 
   4   3  13       86.23       75.02      2.45 o 
   5   3  13      140.57      134.69      4.17 o 
   6   3  13        6.38        9.23      2.39 o 
   7   3  13       38.35       45.08      4.76 o 
   0   4  13      812.79      809.29     10.48 o 
   1   4  13      174.87      157.36      3.61 o 
   2   4  13      444.22      430.71      4.72 o 
   3   4  13       92.88       89.68      2.99 o 
   4   4  13       16.49       15.38      1.80 o 
   5   4  13       35.39       39.63      2.92 o 
   6   4  13       55.34       65.59      4.33 o 
   0   5  13        1.12        0.32      1.14 o 
   1   5  13       48.36       42.43      2.02 o 
   2   5  13       35.81       40.05      2.07 o 
   3   5  13       40.19       34.89      2.61 o 
   4   5  13       26.86       22.90      2.52 o 
   5   5  13        3.27        3.78      1.99 o 
   6   5  13       21.75       25.48      3.45 o 
   0   6  13      369.57      324.54      7.90 o 
   1   6  13       23.31       15.94      1.79 o 
   2   6  13        9.71        6.88      1.65 o 
   3   6  13       15.54       14.32      2.51 o 
   4   6  13      181.56      185.67      6.49 o 
   5   6  13       11.15       11.43      2.70 o 
   0   7  13      422.80      424.92     11.19 o 
   1   7  13       72.79       72.75      3.96 o 
   2   7  13      102.57       99.47      4.40 o 
   3   7  13       35.61       43.02      3.62 o 
   4   7  13      144.13      158.61      7.16 o 
   0   8  13       18.81       15.54      4.81 o 
   1   8  13      178.99      182.70      6.21 o 
   2   8  13        9.39        6.73      3.26 o 
   3   8  13        9.95        8.19      3.50 o 
   0   9  13       71.57       83.09     10.30 o 
   1   9  13      133.51      136.97      7.48 o 
   2   9  13       39.80       37.72      6.23 o 
   0   0  14       67.91       75.43      3.07 o 
   1   0  14        5.55        3.05      1.51 o 
   2   0  14      116.17      131.15      2.22 o 
   3   0  14       85.38       84.44      2.65 o 
   4   0  14      317.09      354.30      5.94 o 
   5   0  14      250.13      245.25      7.61 o 
   6   0  14       66.76       69.55      6.85 o 
   7   0  14       91.86       94.15      7.34 o 
   0   1  14       10.26       12.36      1.72 o 
   1   1  14     1001.69     1049.33      7.76 o 
   2   1  14     1258.62     1315.65      9.32 o 
   3   1  14       43.57       50.10      1.37 o 
   4   1  14       68.23       71.42      1.79 o 
   5   1  14      120.24      107.50      3.30 o 
   6   1  14       33.73       33.85      3.26 o 
   7   1  14       27.97       20.11      3.11 o 
   0   2  14     1502.16     1663.59     16.48 o 
   1   2  14      419.19      434.07      4.11 o 
   2   2  14     2075.73     2009.31     15.01 o 
   3   2  14      240.79      250.61      3.80 o 
   4   2  14       97.54       91.52      2.38 o 
   5   2  14      443.73      405.27      6.50 o 
   6   2  14      127.05      132.58      4.90 o 
   7   2  14       51.22       60.85      5.62 o 
   0   3  14      122.03      142.53      3.60 o 
   1   3  14      191.21      212.57      2.54 o 
   2   3  14      291.11      272.47      3.53 o 
   3   3  14       31.76       28.07      2.68 o 
   4   3  14       31.53       29.36      1.72 o 
   5   3  14      150.78      156.80      4.69 o 
   6   3  14       41.95       39.79      3.68 o 
   7   3  14       12.00       11.80      3.76 o 
   0   4  14       42.66       53.58      2.64 o 
   1   4  14      140.15      145.16      2.43 o 
   2   4  14     2051.27     1976.76     15.90 o 
   3   4  14      296.53      284.40      5.02 o 
   4   4  14        8.81        4.36      1.49 o 
   5   4  14       27.08       30.08      2.69 o 
   6   4  14        5.68        5.09      2.50 o 
   0   5  14       22.65       33.43      2.80 o 
   1   5  14       41.16       47.42      2.27 o 
   2   5  14      109.43       91.99      3.01 o 
   3   5  14       59.11       60.98      3.30 o 
   4   5  14       54.63       51.03      3.48 o 
   5   5  14        0.71       -0.18      1.84 o 
   6   5  14      107.88      113.56      5.67 o 
   0   6  14        0.01        0.04      1.89 o 
   1   6  14       53.39       43.87      2.51 o 
   2   6  14      100.38       96.00      3.88 o 
   3   6  14      113.08      120.27      5.16 o 
   4   6  14       24.43       25.79      3.20 o 
   5   6  14       40.59       43.53      3.86 o 
   0   7  14      126.09      114.62      6.52 o 
   1   7  14      194.54      194.19      5.44 o 
   2   7  14      101.66      102.73      4.79 o 
   3   7  14       28.51       34.05      3.37 o 
   4   7  14       55.93       54.99      4.61 o 
   0   8  14      240.47      241.51     11.48 o 
   1   8  14        2.12        3.45      2.44 o 
   2   8  14       30.21       34.38      4.32 o 
   3   8  14        0.78        0.11      3.12 o 
   0   9  14        0.77        1.06      4.98 o 
   1   9  14        9.18       12.01      4.35 o 
   1   0  15      123.84      149.42      2.75 o 
   2   0  15     1078.93     1105.36     11.97 o 
   3   0  15      484.23      550.16      8.37 o 
   4   0  15      699.01      663.93      8.94 o 
   5   0  15       72.55       58.28      3.40 o 
   6   0  15       47.81       44.70      5.45 o 
   7   0  15        0.24       -0.90      3.39 o 
   0   1  15     4159.54     4086.67     35.22 o 
   1   1  15     1259.87     1343.38     11.18 o 
   2   1  15      620.97      625.61      5.77 o 
   3   1  15      301.34      305.77      3.32 o 
   4   1  15        3.77        4.93      0.92 o 
   5   1  15       34.12       28.45      2.59 o 
   6   1  15        1.61        1.71      1.75 o 
   7   1  15       90.04       91.23      6.42 o 
   0   2  15       70.10       76.13      2.82 o 
   1   2  15      662.99      718.98      6.78 o 
   2   2  15      487.85      519.35      5.23 o 
   3   2  15      120.75      107.69      3.06 o 
   4   2  15      114.03      110.62      3.51 o 
   5   2  15       31.49       27.03      2.12 o 
   6   2  15        4.51        5.32      2.02 o 
   7   2  15       42.80       39.52      4.17 o 
   0   3  15      382.67      395.08      6.85 o 
   1   3  15        4.12        4.50      0.80 o 
   2   3  15      568.04      531.66      5.51 o 
   3   3  15      556.05      560.70      7.20 o 
   4   3  15       41.19       40.80      2.69 o 
   5   3  15      201.81      203.89      7.65 o 
   6   3  15       14.26       14.88      2.92 o 
   0   4  15       88.23       74.95      3.05 o 
   1   4  15       66.08       70.64      2.27 o 
   2   4  15      701.87      684.56      8.00 o 
   3   4  15       86.87       86.65      2.87 o 
   4   4  15       88.80       78.74      3.57 o 
   5   4  15        5.45        6.14      1.94 o 
   6   4  15      104.46      114.81      5.40 o 
   0   5  15      575.71      496.16     11.40 o 
   1   5  15      143.37      132.85      3.61 o 
   2   5  15      107.68      109.19      3.76 o 
   3   5  15       26.07       21.89      2.26 o 
   4   5  15      157.21      158.19      5.10 o 
   5   5  15       63.67       59.67      3.74 o 
   6   5  15       59.07       69.51      4.69 o 
   0   6  15        9.95        5.97      2.41 o 
   1   6  15       74.77       75.23      3.15 o 
   2   6  15       69.93       69.71      3.46 o 
   3   6  15       73.44       69.98      3.96 o 
   4   6  15       69.02       85.96      4.95 o 
   5   6  15      159.96      176.65      6.48 o 
   0   7  15       67.23       65.60      5.43 o 
   1   7  15      258.16      245.21      5.91 o 
   2   7  15        7.71        6.10      2.27 o 
   3   7  15       73.51       71.63      4.66 o 
   4   7  15      143.75      156.18      6.80 o 
   0   8  15        9.00        3.03      4.40 o 
   1   8  15       19.78       24.73      3.57 o 
   2   8  15       52.50       52.76      4.20 o 
   3   8  15      115.10      130.49      7.09 o 
   0   9  15      213.76      222.45     12.51 o 
   1   9  15       77.19       81.94      7.67 o 
   0   0  16      356.45      334.07     11.29 o 
   1   0  16       90.98      106.35      3.36 o 
   2   0  16       30.86       41.53      1.94 o 
   3   0  16       41.78       38.89      2.27 o 
   4   0  16      349.19      303.27      5.47 o 
   5   0  16       22.43       13.68      3.70 o 
   6   0  16      236.04      263.51      8.17 o 
   7   0  16      154.67      181.94      9.60 o 
   0   1  16       73.56       71.43      4.08 o 
   1   1  16      121.54      148.60      1.76 o 
   2   1  16      177.57      207.05      2.58 o 
   3   1  16       78.79       82.40      1.73 o 
   4   1  16       28.61       29.70      2.11 o 
   5   1  16       29.66       29.14      2.45 o 
   6   1  16        3.92        2.36      1.81 o 
   7   1  16       27.97       30.33      3.92 o 
   0   2  16     1122.01     1166.77     12.21 o 
   1   2  16      291.28      293.46      3.67 o 
   2   2  16      190.87      186.80      3.33 o 
   3   2  16      956.08      912.42      8.47 o 
   4   2  16      269.66      260.02      3.90 o 
   5   2  16       39.19       39.10      2.49 o 
   6   2  16       28.12       27.60      3.17 o 
   7   2  16      108.85      109.17      9.25 o 
   0   3  16      864.25      870.58     10.05 o 
   1   3  16       99.69      105.03      2.17 o 
   2   3  16      872.00      844.99      8.12 o 
   3   3  16      985.34      944.28      9.54 o 
   4   3  16        8.43        7.68      1.23 o 
   5   3  16      125.50      123.85      4.41 o 
   6   3  16       47.13       45.53      4.22 o 
   0   4  16       22.39       20.50      1.86 o 
   1   4  16       38.82       41.91      1.66 o 
   2   4  16      112.30      100.44      3.58 o 
   3   4  16      378.32      368.20      6.05 o 
   4   4  16      212.77      216.25      5.21 o 
   5   4  16       15.11       13.23      2.31 o 
   6   4  16      106.85      116.81      6.04 o 
   0   5  16       85.98       66.51      3.82 o 
   1   5  16       55.98       44.18      2.20 o 
   2   5  16       48.23       52.10      2.87 o 
   3   5  16      142.69      140.62      4.66 o 
   4   5  16        9.89        7.11      1.97 o 
   5   5  16       36.03       40.84      3.39 o 
   6   5  16        7.82        4.57      2.93 o 
   0   6  16       17.81       18.73      3.15 o 
   1   6  16       34.99       39.78      2.50 o 
   2   6  16       52.37       48.32      3.19 o 
   3   6  16      136.01      118.41      4.84 o 
   4   6  16       31.24       37.54      3.61 o 
   5   6  16        0.36       -0.61      2.51 o 
   0   7  16      305.81      322.20     15.18 o 
   1   7  16      175.55      188.40      5.82 o 
   2   7  16      128.08      126.72      5.36 o 
   3   7  16        3.07       -0.95      2.39 o 
   4   7  16       12.19       12.62      3.38 o 
   0   8  16      115.69      111.92     10.11 o 
   1   8  16       50.09       59.99      4.67 o 
   2   8  16       39.64       47.88      4.12 o 
   3   8  16        7.97        9.61      3.59 o 
   0   9  16       27.10       20.88      7.94 o 
   1   9  16      220.99      235.14     13.04 o 
   1   0  17      102.69      107.89      3.36 o 
   2   0  17      130.44      140.87      2.72 o 
   3   0  17      158.84      150.53      3.61 o 
   4   0  17        9.40       16.89      2.20 o 
   5   0  17      243.13      220.37      7.55 o 
   6   0  17        3.81        6.73      2.56 o 
   7   0  17      212.69      233.45     17.68 o 
   0   1  17      126.87      133.28      2.81 o 
   1   1  17      247.58      267.94      2.53 o 
   2   1  17      358.55      380.80      3.94 o 
   3   1  17       59.78       59.50      2.97 o 
   4   1  17      112.63      104.59      2.65 o 
   5   1  17      224.02      226.45      4.86 o 
   6   1  17        4.67        4.29      1.97 o 
   7   1  17        7.04        5.53      3.05 o 
   0   2  17      465.09      464.79      5.95 o 
   1   2  17      230.01      220.84      2.91 o 
   2   2  17      651.85      659.14      6.54 o 
   3   2  17       63.39       65.90      2.49 o 
   4   2  17      184.75      164.63      3.23 o 
   5   2  17       50.62       48.46      3.40 o 
   6   2  17      238.79      224.58      7.61 o 
   7   2  17       42.10       47.37      4.85 o 
   0   3  17      177.79      180.30      5.94 o 
   1   3  17      115.99      119.98      2.34 o 
   2   3  17      315.49      296.30      5.21 o 
   3   3  17      709.77      693.98      8.11 o 
   4   3  17       34.71       30.07      1.88 o 
   5   3  17      156.85      145.04      4.88 o 
   6   3  17       46.00       43.76      4.60 o 
   0   4  17       16.74       13.55      1.46 o 
   1   4  17      117.12      115.45      2.50 o 
   2   4  17       27.48       29.85      2.00 o 
   3   4  17      103.92      101.47      3.52 o 
   4   4  17       22.82       20.99      2.22 o 
   5   4  17       23.37       18.76      2.50 o 
   6   4  17       49.67       51.76      4.40 o 
   0   5  17      130.73      126.17      6.65 o 
   1   5  17      398.56      354.92      5.44 o 
   2   5  17       30.74       25.25      2.14 o 
   3   5  17       35.64       30.86      2.62 o 
   4   5  17       15.50       13.11      2.25 o 
   5   5  17       27.51       22.64      2.85 o 
   6   5  17       24.16       28.14      4.68 o 
   0   6  17        0.87       -1.39      1.80 o 
   1   6  17      156.04      140.59      5.05 o 
   2   6  17       57.74       60.22      3.35 o 
   3   6  17       72.46       78.47      4.17 o 
   4   6  17       55.33       58.64      4.25 o 
   5   6  17       99.52      108.26      5.51 o 
   0   7  17       52.38       39.81      4.67 o 
   1   7  17       58.50       58.51      3.50 o 
   2   7  17       82.43       95.63      4.89 o 
   3   7  17        0.58        1.53      2.63 o 
   4   7  17       10.51        7.44      3.06 o 
   0   8  17       77.14       82.19      7.91 o 
   1   8  17       21.96       19.52      3.91 o 
   2   8  17       75.38       93.49      5.36 o 
   3   8  17       24.65       28.88      4.50 o 
   1   9  17       23.79       36.41     14.63 o 
   0   0  18       31.54       28.70      2.31 o 
   1   0  18     1320.33     1434.15     13.50 o 
   2   0  18       20.46       26.30      3.30 o 
   3   0  18      108.34      115.49      3.12 o 
   4   0  18       78.21       74.77      2.69 o 
   5   0  18        1.38        3.45      2.32 o 
   6   0  18       40.44       45.69      5.87 o 
   7   0  18       47.72       45.11      6.78 o 
   0   1  18       81.99       75.59      2.25 o 
   1   1  18      880.00      896.25      6.47 o 
   2   1  18        5.12        4.85      0.71 o 
   3   1  18       62.63       56.50      1.91 o 
   4   1  18       41.93       39.68      1.92 o 
   5   1  18       85.21       84.71      3.40 o 
   6   1  18       85.83       93.32      5.16 o 
   7   1  18       53.11       65.66      6.27 o 
   0   2  18       21.01       17.63      1.53 o 
   1   2  18      208.53      224.68      2.99 o 
   2   2  18      220.23      216.43      3.40 o 
   3   2  18      311.79      287.85      4.23 o 
   4   2  18        1.07        1.69      0.96 o 
   5   2  18       52.25       48.65      3.72 o 
   6   2  18       26.81       28.71      3.17 o 
   0   3  18       37.05       50.20      2.54 o 
   1   3  18       57.52       68.19      1.81 o 
   2   3  18       38.05       32.93      2.49 o 
   3   3  18      616.14      604.65      7.43 o 
   4   3  18      126.69      131.26      3.72 o 
   5   3  18      120.69      121.32      5.07 o 
   6   3  18       38.20       33.69      3.90 o 
   0   4  18      543.87      548.47      8.97 o 
   1   4  18       99.52       99.15      2.41 o 
   2   4  18      411.32      389.15      5.99 o 
   3   4  18       50.26       51.64      2.89 o 
   4   4  18      209.85      207.94      5.22 o 
   5   4  18        7.35        7.29      2.05 o 
   6   4  18        2.89        3.49      2.71 o 
   0   5  18      102.36       78.56      4.76 o 
   1   5  18      237.74      212.71      4.19 o 
   2   5  18       64.77       68.29      3.13 o 
   3   5  18       22.32       23.13      2.35 o 
   4   5  18       68.99       76.54      4.00 o 
   5   5  18      122.14      132.90      5.27 o 
   0   6  18        0.08        0.35      1.90 o 
   1   6  18       23.49       20.20      2.04 o 
   2   6  18       91.85       80.14      3.74 o 
   3   6  18       15.73       21.11      2.76 o 
   4   6  18       26.00       36.07      4.08 o 
   5   6  18       60.75       63.28      4.38 o 
   0   7  18       24.98       33.57      4.40 o 
   1   7  18        3.73        3.09      2.06 o 
   2   7  18       86.55       89.53      4.80 o 
   3   7  18        2.06        1.07      2.67 o 
   4   7  18      145.85      148.55      6.80 o 
   0   8  18      107.65      141.77     14.02 o 
   1   8  18       35.54       31.05      4.35 o 
   2   8  18       17.61       16.98      3.82 o 
   3   8  18       41.07       38.37      4.95 o 
   1   0  19      597.11      634.50      8.59 o 
   2   0  19        4.78        7.85      1.19 o 
   3   0  19       11.98       15.81      3.33 o 
   4   0  19       18.38       15.51      1.92 o 
   5   0  19      153.62      161.56      6.17 o 
   6   0  19        0.20       -0.59      2.39 o 
   7   0  19       11.71       14.12      6.19 o 
   0   1  19     1206.57     1239.46     25.12 o 
   1   1  19      617.69      625.33      6.14 o 
   2   1  19      148.76      149.58      2.55 o 
   3   1  19       48.37       42.32      1.73 o 
   4   1  19      110.47      116.67      2.80 o 
   5   1  19       43.44       42.08      3.47 o 
   6   1  19       21.24       18.90      2.73 o 
   7   1  19      104.00      120.11      7.50 o 
   0   2  19      719.87      767.85     16.29 o 
   1   2  19      258.93      265.10      3.39 o 
   2   2  19       21.50       19.34      1.52 o 
   3   2  19     1245.86     1208.08     17.38 o 
   4   2  19       77.15       67.34      2.30 o 
   5   2  19       43.64       35.93      2.88 o 
   6   2  19       40.66       47.29      5.09 o 
   0   3  19      103.18       96.29      4.17 o 
   1   3  19       50.08       47.79      1.57 o 
   2   3  19       33.07       33.14      2.18 o 
   3   3  19      982.52      940.36     11.17 o 
   4   3  19      161.72      158.89      4.07 o 
   5   3  19       17.07       14.10      2.18 o 
   6   3  19       82.58       85.76      6.33 o 
   0   4  19      653.94      673.07     10.38 o 
   1   4  19      378.36      398.09      4.78 o 
   2   4  19      392.12      383.92      5.99 o 
   3   4  19      158.18      160.93      4.49 o 
   4   4  19        4.16        4.54      1.74 o 
   5   4  19      153.23      146.53      5.17 o 
   6   4  19       10.95        9.39      3.03 o 
   0   5  19      209.87      166.46      6.64 o 
   1   5  19       34.09       33.60      2.05 o 
   2   5  19       19.57       17.28      1.71 o 
   3   5  19        2.49        3.51      1.67 o 
   4   5  19      155.93      159.91      5.29 o 
   5   5  19       41.67       38.49      3.46 o 
   0   6  19        3.93        1.07      2.03 o 
   1   6  19       41.83       35.48      2.47 o 
   2   6  19       65.16       63.96      3.79 o 
   3   6  19       15.20       13.85      2.30 o 
   4   6  19       17.37       19.38      3.41 o 
   5   6  19       33.64       39.03      3.80 o 
   0   7  19        4.00        2.41      3.07 o 
   1   7  19      146.84      149.05      6.05 o 
   2   7  19       24.38       24.16      3.06 o 
   3   7  19       42.36       36.31      4.02 o 
   4   7  19       63.15       73.51      5.28 o 
   0   8  19      100.54       93.21     11.17 o 
   1   8  19       79.52       75.89      5.86 o 
   2   8  19       83.63       91.31      5.43 o 
   3   8  19      228.92      236.20      9.82 o 
   0   0  20        1.82        0.91      2.06 o 
   1   0  20       20.05       18.42      2.03 o 
   2   0  20      240.15      247.55      6.22 o 
   3   0  20        3.90       10.25      1.92 o 
   4   0  20      224.98      212.96      5.07 o 
   5   0  20       51.50       48.71      6.79 o 
   6   0  20       19.21       12.77      3.15 o 
   7   0  20       11.27        7.52      6.00 o 
   0   1  20       62.63       66.85      2.09 o 
   1   1  20      111.76      127.99      2.05 o 
   2   1  20      345.90      357.91      4.38 o 
   3   1  20       50.16       37.96      1.69 o 
   4   1  20      102.63       89.71      2.90 o 
   5   1  20        4.58        2.04      1.67 o 
   6   1  20       54.85       52.32      4.33 o 
   0   2  20       54.35       52.68      2.96 o 
   1   2  20      398.33      400.65      4.87 o 
   2   2  20     1438.85     1444.73     14.25 o 
   3   2  20      236.55      246.36      3.93 o 
   4   2  20       50.15       51.00      2.16 o 
   5   2  20       13.92       14.74      2.60 o 
   6   2  20       16.04       19.43      2.91 o 
   0   3  20       42.94       42.92      2.49 o 
   1   3  20      585.17      578.35      5.85 o 
   2   3  20      140.01      137.89      3.48 o 
   3   3  20      907.32      872.45     10.69 o 
   4   3  20      211.51      208.03      4.53 o 
   5   3  20       14.69       15.72      2.73 o 
   6   3  20       60.98       59.22      5.75 o 
   0   4  20       79.16      100.49      3.83 o 
   1   4  20       79.59       81.01      2.37 o 
   2   4  20      229.34      228.16      4.56 o 
   3   4  20       99.90       97.64      3.58 o 
   4   4  20      110.31      114.68      4.36 o 
   5   4  20      106.67      109.18      4.67 o 
   6   4  20        7.18        5.84      2.98 o 
   0   5  20      228.04      219.15      5.96 o 
   1   5  20      340.58      321.73      5.16 o 
   2   5  20       74.98       74.95      3.08 o 
   3   5  20        5.49        3.86      1.76 o 
   4   5  20       63.81       72.21      3.98 o 
   5   5  20       20.15       18.86      2.88 o 
   0   6  20       14.28       13.62      2.69 o 
   1   6  20        0.65       -1.48      1.48 o 
   2   6  20       25.29       20.43      2.60 o 
   3   6  20       92.77       99.48      4.77 o 
   4   6  20       49.36       50.67      4.16 o 
   5   6  20       35.57       30.60      3.69 o 
   0   7  20       18.94       15.97      3.88 o 
   1   7  20      166.35      161.37      6.65 o 
   2   7  20       55.79       51.97      3.96 o 
   3   7  20       83.56       91.21      5.15 o 
   4   7  20        2.96        1.56      2.93 o 
   0   8  20        2.90        7.01      6.54 o 
   1   8  20      168.58      186.26      8.53 o 
   2   8  20      179.79      171.10      6.82 o 
   1   0  21      137.55      122.94      4.75 o 
   2   0  21       78.50       79.29      3.21 o 
   3   0  21       57.99       71.25      3.81 o 
   4   0  21      306.09      277.06      5.91 o 
   5   0  21       20.46       17.89      3.28 o 
   6   0  21       49.60       50.33      7.83 o 
   0   1  21        5.82        5.30      1.69 o 
   1   1  21      284.66      279.61      2.84 o 
   2   1  21       63.37       64.10      2.65 o 
   3   1  21        4.40        4.20      0.90 o 
   4   1  21       81.75       71.19      2.68 o 
   5   1  21      141.50      121.57      4.03 o 
   6   1  21        9.33        7.77      2.39 o 
   0   2  21      373.56      412.49      7.23 o 
   1   2  21       11.92        8.15      0.99 o 
   2   2  21      355.63      347.44      6.99 o 
   3   2  21      321.21      327.59      4.63 o 
   4   2  21       35.18       34.32      2.44 o 
   5   2  21        0.29        0.36      1.66 o 
   6   2  21       10.80        9.48      2.64 o 
   0   3  21      115.81      115.43      2.86 o 
   1   3  21      285.54      284.76      4.34 o 
   2   3  21      768.01      765.45     10.13 o 
   3   3  21      160.31      160.18      7.50 o 
   4   3  21      199.01      219.62      4.73 o 
   5   3  21      100.29      109.92      4.82 o 
   6   3  21       11.58       10.17      3.13 o 
   0   4  21      130.19      135.61      4.38 o 
   1   4  21        5.03        8.68      1.12 o 
   2   4  21       28.74       20.82      2.90 o 
   3   4  21      230.69      225.48      7.17 o 
   4   4  21      127.50      139.08      4.73 o 
   5   4  21       23.39       20.54      2.90 o 
   6   4  21       63.25       60.77      5.05 o 
   0   5  21        7.73        8.92      1.92 o 
   1   5  21       11.59        9.55      1.56 o 
   2   5  21        3.85        4.01      1.37 o 
   3   5  21       65.82       71.33      3.73 o 
   4   5  21        8.63        9.12      2.32 o 
   5   5  21       49.42       55.08      4.02 o 
   0   6  21       46.09       44.57      3.82 o 
   1   6  21       67.90       61.98      3.42 o 
   2   6  21       12.09        9.01      2.11 o 
   3   6  21      103.95      111.37      5.79 o 
   4   6  21       55.64       56.61      4.96 o 
   5   6  21       48.14       52.75      5.25 o 
   0   7  21       23.92       23.01      4.33 o 
   1   7  21       32.90       37.56      4.56 o 
   2   7  21        2.86        2.78      2.18 o 
   3   7  21       28.97       37.88      3.78 o 
   4   7  21        2.00        0.26      3.05 o 
   0   8  21       59.57       68.02     10.03 o 
   1   8  21       15.59       19.23      4.11 o 
   2   8  21      171.90      176.23      8.09 o 
   0   0  22       69.72       67.69      3.81 o 
   1   0  22       20.34       16.58      1.38 o 
   2   0  22        7.41        8.38      1.28 o 
   3   0  22      227.05      222.23      6.07 o 
   4   0  22       34.36       24.62      2.45 o 
   5   0  22       10.85        7.94      2.48 o 
   6   0  22       13.47       16.54      3.98 o 
   0   1  22      202.09      211.04      4.13 o 
   1   1  22      197.82      196.14      2.36 o 
   2   1  22       53.09       56.31      1.94 o 
   3   1  22      127.07      123.28      3.25 o 
   4   1  22       86.18       82.33      3.24 o 
   5   1  22       76.69       86.37      5.73 o 
   6   1  22      142.31      134.13      7.45 o 
   0   2  22      414.01      453.09      8.80 o 
   1   2  22      446.39      422.65      4.84 o 
   2   2  22     1549.79     1523.11     16.56 o 
   3   2  22       57.83       54.46      2.41 o 
   4   2  22      208.80      210.15      7.22 o 
   5   2  22       10.54        7.61      2.36 o 
   6   2  22       56.02       55.93      7.60 o 
   0   3  22       46.18       44.99      1.98 o 
   1   3  22      147.64      148.65      2.92 o 
   2   3  22       60.67       63.58      2.99 o 
   3   3  22       37.16       36.65      2.27 o 
   4   3  22      319.24      322.64      6.61 o 
   5   3  22       30.89       33.47      3.34 o 
   6   3  22      192.93      214.57      7.66 o 
   0   4  22        5.34       15.89      2.02 o 
   1   4  22      417.61      409.32      5.53 o 
   2   4  22      121.64      123.42      4.18 o 
   3   4  22      298.72      301.06      6.92 o 
   4   4  22      109.40      111.16      4.39 o 
   5   4  22      204.25      208.03      7.39 o 
   6   4  22       16.31       13.64      3.80 o 
   0   5  22       62.10       61.69      3.57 o 
   1   5  22       58.04       72.53      3.55 o 
   2   5  22       37.15       33.23      2.30 o 
   3   5  22       11.04       11.25      2.00 o 
   4   5  22        9.61        9.08      2.49 o 
   5   5  22        5.16        8.06      2.80 o 
   0   6  22        4.27        4.43      2.29 o 
   1   6  22       30.89       27.89      2.68 o 
   2   6  22       29.32       25.89      2.59 o 
   3   6  22       16.37       13.23      2.68 o 
   4   6  22       66.11       73.13      5.28 o 
   0   7  22       22.75       26.53      5.18 o 
   1   7  22      136.77      143.96      6.29 o 
   2   7  22       23.42       18.39      2.79 o 
   3   7  22       65.93       65.85      4.92 o 
   0   8  22      131.31      124.42     12.79 o 
   1   8  22      280.22      299.80     11.91 o 
   2   8  22      221.15      236.19      8.59 o 
   1   0  23       93.46       97.62      3.98 o 
   2   0  23      353.28      364.41      7.47 o 
   3   0  23       19.87       18.13      2.13 o 
   4   0  23       85.28       83.08      5.33 o 
   5   0  23       68.42       70.44      7.86 o 
   6   0  23       75.72       64.65      7.54 o 
   0   1  23        2.16        4.47      1.95 o 
   1   1  23      410.60      419.04      4.05 o 
   2   1  23      104.17       97.89      2.48 o 
   3   1  23      172.87      169.17      3.48 o 
   4   1  23      135.55      137.05      4.11 o 
   5   1  23      131.80      132.54      5.61 o 
   6   1  23       87.88       94.47      5.06 o 
   0   2  23       30.91       35.50      1.62 o 
   1   2  23      719.89      716.91      7.12 o 
   2   2  23      112.53      107.13      3.54 o 
   3   2  23      132.41      131.56      3.32 o 
   4   2  23       14.94       13.29      1.94 o 
   5   2  23        0.94        2.44      1.86 o 
   6   2  23       44.47       45.64      5.14 o 
   0   3  23        0.34        0.36      0.90 o 
   1   3  23      149.98      147.13      2.99 o 
   2   3  23     1401.02     1371.96     17.03 o 
   3   3  23      228.07      221.93      4.68 o 
   4   3  23       85.71       81.82      4.58 o 
   5   3  23      117.37      121.74      5.56 o 
   6   3  23       80.26       74.46      7.30 o 
   0   4  23      261.21      226.52      5.60 o 
   1   4  23      256.80      237.33      4.10 o 
   2   4  23       80.81       77.83      3.21 o 
   3   4  23       49.59       48.65      3.70 o 
   4   4  23        7.95        7.12      2.03 o 
   5   4  23        0.54        2.16      2.17 o 
   0   5  23      164.49      149.40      5.24 o 
   1   5  23      110.83      110.04      4.33 o 
   2   5  23        0.25        2.37      1.46 o 
   3   5  23       51.57       51.39      3.19 o 
   4   5  23        0.22       -2.07      2.07 o 
   5   5  23      104.47      126.06      5.96 o 
   0   6  23        1.73        0.74      2.14 o 
   1   6  23       12.26       16.60      2.41 o 
   2   6  23       39.89       39.87      3.05 o 
   3   6  23       68.61       66.99      4.51 o 
   4   6  23       79.54       73.06      5.45 o 
   0   7  23       22.20       26.14      5.42 o 
   1   7  23       45.55       54.01      4.37 o 
   2   7  23       74.63       72.79      4.53 o 
   3   7  23       28.01       26.17      3.75 o 
   0   8  23      409.37      419.17     22.52 o 
   1   8  23      238.06      250.19     10.51 o 
   2   8  23       34.14       34.69      4.99 o 
   0   0  24      364.92      316.05      7.91 o 
   1   0  24       29.46       25.74      2.32 o 
   2   0  24        3.41        2.96      1.27 o 
   3   0  24       16.18       18.86      2.17 o 
   4   0  24        0.60       -0.14      1.46 o 
   5   0  24      120.39      124.04      5.97 o 
   6   0  24        1.28        3.50      3.25 o 
   0   1  24        7.97        8.24      1.77 o 
   1   1  24       84.58       85.92      1.73 o 
   2   1  24      304.88      299.29      5.51 o 
   3   1  24      102.95       89.45      3.11 o 
   4   1  24       72.84       65.01      3.80 o 
   5   1  24       39.22       42.03      3.40 o 
   6   1  24        2.44        1.48      2.27 o 
   0   2  24      147.30      154.02      5.67 o 
   1   2  24       46.24       46.51      1.70 o 
   2   2  24      420.98      403.77      7.20 o 
   3   2  24       72.36       74.28      3.21 o 
   4   2  24       12.40       11.01      1.78 o 
   5   2  24       67.69       64.24      4.59 o 
   6   2  24       10.18       10.73      3.00 o 
   0   3  24       47.99       46.65      2.12 o 
   1   3  24      276.24      277.54      3.73 o 
   2   3  24      330.76      320.58      7.11 o 
   3   3  24       43.68       42.71      2.63 o 
   4   3  24       80.59       74.88      3.36 o 
   5   3  24        3.44        4.93      2.37 o 
   6   3  24       23.06       26.35      4.34 o 
   0   4  24      183.27      188.04      5.15 o 
   1   4  24      252.41      232.62      5.03 o 
   2   4  24      198.06      196.27      5.37 o 
   3   4  24      141.92      136.47      4.32 o 
   4   4  24       19.63       19.76      2.62 o 
   5   4  24        1.42        3.18      2.41 o 
   0   5  24      194.24      191.36      5.78 o 
   1   5  24       11.68       11.58      2.16 o 
   2   5  24       51.84       54.17      3.36 o 
   3   5  24       73.11       79.11      5.51 o 
   4   5  24      100.21      108.33      5.11 o 
   5   5  24       19.55       15.41      3.40 o 
   0   6  24        1.88        2.91      2.31 o 
   1   6  24       34.42       36.81      3.24 o 
   2   6  24       13.09       17.19      2.61 o 
   3   6  24       21.28       20.84      3.00 o 
   4   6  24       12.98       12.65      3.55 o 
   0   7  24        3.24        2.73      4.28 o 
   1   7  24       26.21       27.83      3.64 o 
   2   7  24       77.55       84.01      4.93 o 
   3   7  24       43.66       45.90      4.39 o 
   0   8  24       68.94       97.41     23.19 o 
   1   8  24       26.83       27.29      5.14 o 
   1   0  25      219.27      225.45      7.72 o 
   2   0  25      233.79      214.36      5.46 o 
   3   0  25        0.00       -0.36      1.58 o 
   4   0  25       32.30       28.82      3.62 o 
   5   0  25        1.19       -0.84      2.38 o 
   6   0  25      223.95      249.06     12.08 o 
   0   1  25      485.91      489.80      6.69 o 
   1   1  25       22.18       23.78      1.21 o 
   2   1  25      435.53      437.93      8.52 o 
   3   1  25       62.46       53.86      2.80 o 
   4   1  25       93.68       87.02      3.65 o 
   5   1  25       56.02       51.14      3.67 o 
   6   1  25        8.39        6.76      2.85 o 
   0   2  25      144.36      144.78      2.71 o 
   1   2  25       85.49       91.72      2.26 o 
   2   2  25      191.15      180.59      5.26 o 
   3   2  25       47.60       45.64      3.20 o 
   4   2  25      235.75      237.70      4.98 o 
   5   2  25       28.65       23.55      5.38 o 
   6   2  25      124.10      126.66      8.87 o 
   0   3  25       11.91       14.78      1.47 o 
   1   3  25      506.21      505.97      7.78 o 
   2   3  25       33.72       35.33      2.72 o 
   3   3  25      246.12      248.26      5.12 o 
   4   3  25       12.94       15.13      2.19 o 
   5   3  25        7.69        5.82      2.43 o 
   6   3  25       21.56       18.54      3.89 o 
   0   4  25       48.93       36.44      2.75 o 
   1   4  25      161.53      148.54      4.31 o 
   2   4  25        8.20        7.55      1.73 o 
   3   4  25      168.78      176.65      4.88 o 
   4   4  25      179.77      187.90      5.86 o 
   5   4  25       71.48       79.78      4.74 o 
   0   5  25       93.73       92.32      5.88 o 
   1   5  25      106.01      116.06      4.85 o 
   2   5  25       22.88       16.30      2.37 o 
   3   5  25       30.27       33.36      3.07 o 
   4   5  25       98.30      103.00      5.47 o 
   5   5  25        5.27        5.63      3.28 o 
   0   6  25       18.44       19.24      3.73 o 
   1   6  25        7.56        5.64      1.97 o 
   2   6  25      172.95      185.12      6.07 o 
   3   6  25        9.57        6.72      2.55 o 
   4   6  25       11.67        8.04      3.61 o 
   0   7  25       42.92       40.42      6.22 o 
   1   7  25       43.25       58.40      5.72 o 
   2   7  25       24.32       22.87      3.70 o 
   3   7  25       27.07       33.55      4.11 o 
   0   8  25      154.68      178.48     15.15 o 
   1   8  25      240.09      271.43     16.61 o 
   0   0  26        2.61       -0.53      3.33 o 
   1   0  26       80.49       89.59      3.83 o 
   2   0  26       23.32       20.05      2.18 o 
   3   0  26       13.27       17.49      2.63 o 
   4   0  26        0.17       -0.64      1.67 o 
   5   0  26        0.22       -0.16      2.52 o 
   6   0  26       48.90       49.91     10.89 o 
   0   1  26      746.73      774.26      8.60 o 
   1   1  26      475.72      475.71      5.05 o 
   2   1  26      103.48       98.74      3.25 o 
   3   1  26       33.50       34.15      2.37 o 
   4   1  26       40.15       40.73      3.48 o 
   5   1  26       11.30        9.74      2.08 o 
   6   1  26        3.62       -0.28      2.58 o 
   0   2  26      143.20      151.81      5.30 o 
   1   2  26       23.21       28.47      1.28 o 
   2   2  26       78.32       72.54      4.96 o 
   3   2  26      215.09      205.25      4.87 o 
   4   2  26       60.76       59.73      3.06 o 
   5   2  26      419.16      419.46      9.76 o 
   6   2  26       18.08       17.31      3.40 o 
   0   3  26        1.71        2.50      1.44 o 
   1   3  26       57.48       56.24      2.35 o 
   2   3  26       49.75       43.46      3.62 o 
   3   3  26      435.29      417.11      7.43 o 
   4   3  26      514.10      523.34     10.60 o 
   5   3  26       44.86       39.28      3.70 o 
   0   4  26       72.14       60.34      3.36 o 
   1   4  26       50.62       50.39      2.90 o 
   2   4  26      132.60      121.04      4.60 o 
   3   4  26       19.17       19.10      2.22 o 
   4   4  26       30.50       40.21      3.63 o 
   5   4  26       17.69       20.72      3.10 o 
   0   5  26       32.90       29.42      4.51 o 
   1   5  26      326.66      321.03      6.87 o 
   2   5  26       46.61       45.03      3.40 o 
   3   5  26        8.64        7.39      2.22 o 
   4   5  26        0.03        1.85      2.54 o 
   5   5  26        1.37       -3.28      3.61 o 
   0   6  26        0.99        1.29      3.47 o 
   1   6  26        7.63        8.21      2.49 o 
   2   6  26       88.33       90.79      4.73 o 
   3   6  26       64.94       67.59      4.44 o 
   4   6  26       28.10       24.09      3.93 o 
   0   7  26       58.32       66.75      9.20 o 
   1   7  26        5.67        2.93      3.20 o 
   2   7  26      104.74      103.78      6.06 o 
   3   7  26       16.35       12.20      3.95 o 
   0   8  26        4.26        7.52      6.90 o 
   1   8  26      109.49      108.48     13.02 o 
   1   0  27       19.85       20.69      1.97 o 
   2   0  27       20.23       22.67      2.34 o 
   3   0  27        4.26        3.95      1.99 o 
   4   0  27       22.23       15.72      2.43 o 
   5   0  27        1.18        1.94      2.77 o 
   6   0  27      187.31      212.32     20.08 o 
   0   1  27      410.67      413.27      6.17 o 
   1   1  27      138.44      144.45      2.67 o 
   2   1  27      179.83      192.74      4.25 o 
   3   1  27      280.04      259.72      5.38 o 
   4   1  27       19.64       18.78      1.99 o 
   5   1  27       15.61       13.24      2.95 o 
   6   1  27        7.39        6.56      3.37 o 
   0   2  27       10.80       13.22      1.41 o 
   1   2  27       17.34       17.26      1.33 o 
   2   2  27       36.80       34.16      3.31 o 
   3   2  27        7.23        7.64      1.57 o 
   4   2  27      182.77      184.97      4.95 o 
   5   2  27       58.15       65.65      4.48 o 
   6   2  27      216.25      233.47      8.26 o 
   0   3  27       46.17       52.99      3.03 o 
   1   3  27        7.32        9.34      1.51 o 
   2   3  27      157.37      155.67      8.11 o 
   3   3  27      418.78      411.62      7.02 o 
   4   3  27      330.42      328.15      7.32 o 
   5   3  27       60.85       56.56      4.42 o 
   0   4  27       52.80       52.08      3.22 o 
   1   4  27       32.99       32.78      2.42 o 
   2   4  27       12.64       11.02      2.00 o 
   3   4  27       32.92       28.28      2.94 o 
   4   4  27      152.42      136.82      5.87 o 
   5   4  27       22.71       23.63      3.59 o 
   0   5  27        2.68       -1.26      2.72 o 
   1   5  27       66.21       54.72      3.44 o 
   2   5  27       51.57       46.91      3.44 o 
   3   5  27      158.84      174.71      6.48 o 
   4   5  27       92.79       93.50      7.76 o 
   0   6  27       23.21       29.31      5.02 o 
   1   6  27      179.39      180.44      6.47 o 
   2   6  27        4.11        5.32      2.42 o 
   3   6  27       18.86       19.31      3.41 o 
   4   6  27        0.95        0.63      3.36 o 
   0   7  27       40.00       45.16      6.82 o 
   1   7  27       82.07       86.44      6.15 o 
   2   7  27       30.90       31.51      4.32 o 
   3   7  27       22.68       20.91     10.50 o 
   0   0  28      460.51      446.01     10.73 o 
   1   0  28        6.31        5.45      1.78 o 
   2   0  28       60.46       50.60      3.56 o 
   3   0  28      290.25      265.85      7.84 o 
   4   0  28        3.50        0.97      2.01 o 
   5   0  28       15.34       19.72      3.83 o 
   6   0  28      157.04      172.46     11.36 o 
   0   1  28        2.96        6.35      1.24 o 
   1   1  28       28.38       30.11      1.45 o 
   2   1  28      132.89      131.16      3.61 o 
   3   1  28      160.75      152.96      5.42 o 
   4   1  28       18.86       16.69      2.07 o 
   5   1  28        1.25       -0.33      2.00 o 
   6   1  28       48.55       45.61      6.15 o 
   0   2  28      684.09      680.32     13.23 o 
   1   2  28      214.48      212.96      3.44 o 
   2   2  28       30.04       30.06      2.29 o 
   3   2  28       40.92       38.15      2.54 o 
   4   2  28      283.52      303.19      6.28 o 
   5   2  28        6.87        4.94      2.45 o 
   6   2  28       27.05       24.48      5.38 o 
   0   3  28      179.76      172.86      5.02 o 
   1   3  28       64.10       70.62      3.25 o 
   2   3  28      228.66      226.05      7.24 o 
   3   3  28      710.23      699.21     10.22 o 
   4   3  28      140.02      141.59      7.61 o 
   5   3  28       32.12       31.89      3.66 o 
   0   4  28        1.40        0.17      1.96 o 
   1   4  28       37.01       38.30      2.67 o 
   2   4  28      196.02      192.61      6.32 o 
   3   4  28       70.42       66.66      4.11 o 
   4   4  28       95.70      100.35      5.91 o 
   5   4  28        0.25        1.10      2.80 o 
   0   5  28      203.15      191.22      9.43 o 
   1   5  28       12.69       15.64      2.34 o 
   2   5  28      169.52      171.67      5.63 o 
   3   5  28      116.73      125.84      5.77 o 
   4   5  28       16.48       12.72      4.06 o 
   0   6  28       32.57       31.23      5.43 o 
   1   6  28       12.79        9.82      2.86 o 
   2   6  28       22.91       19.99      2.99 o 
   3   6  28       26.51       24.33      3.74 o 
   0   7  28        0.54        0.92      4.03 o 
   1   7  28      125.13      133.62      7.35 o 
   2   7  28       34.92       37.91      4.91 o 
   1   0  29        0.60        0.87      1.45 o 
   2   0  29        3.71        1.75      1.52 o 
   3   0  29      186.71      158.48      5.60 o 
   4   0  29        3.42        5.14      2.23 o 
   5   0  29      113.10      105.51     10.05 o 
   6   0  29       36.79       31.05      6.71 o 
   0   1  29      418.17      411.78      6.94 o 
   1   1  29      211.98      215.37      3.31 o 
   2   1  29       96.00       94.16      3.41 o 
   3   1  29      232.11      239.16      6.03 o 
   4   1  29       10.18       11.07      1.96 o 
   5   1  29       62.99       64.96      4.16 o 
   6   1  29       35.72       27.11      4.00 o 
   0   2  29       30.68       32.94      2.17 o 
   1   2  29      462.31      454.17      5.91 o 
   2   2  29      127.97      126.38      4.53 o 
   3   2  29       29.78       32.00      2.41 o 
   4   2  29      137.46      144.78      4.76 o 
   5   2  29       50.41       51.12      4.25 o 
   0   3  29       44.82       51.12      3.98 o 
   1   3  29      327.92      315.47      5.94 o 
   2   3  29       66.06       73.02      5.98 o 
   3   3  29       22.65       26.21      4.28 o 
   4   3  29       14.50       16.25      3.53 o 
   5   3  29      104.00       94.16      6.46 o 
   0   4  29       41.08       43.41      4.86 o 
   1   4  29      159.68      156.05      4.70 o 
   2   4  29      181.49      186.64      5.75 o 
   3   4  29       11.91       11.00      2.76 o 
   4   4  29       16.70       20.62      3.54 o 
   5   4  29        1.73        3.99      3.36 o 
   0   5  29        1.99        4.29      2.98 o 
   1   5  29      225.56      207.48      7.15 o 
   2   5  29        8.17        7.76      2.17 o 
   3   5  29        9.28       11.42      2.79 o 
   4   5  29       33.63       36.23      4.58 o 
   0   6  29       15.78       17.44      4.57 o 
   1   6  29       26.55       25.89      3.67 o 
   2   6  29       14.59       20.65      3.62 o 
   3   6  29       20.36       21.04      3.66 o 
   0   7  29      382.29      414.21     18.47 o 
   1   7  29      119.53      134.67      7.39 o 
   2   7  29       27.15       33.00      4.87 o 
   0   0  30      657.23      639.40     13.65 o 
   1   0  30       59.62       60.29      3.75 o 
   2   0  30        0.72        0.59      1.45 o 
   3   0  30       15.59       17.74      2.56 o 
   4   0  30        6.61        3.26      3.59 o 
   5   0  30       18.21       19.61      4.86 o 
   0   1  30       21.32       26.12      1.93 o 
   1   1  30      163.78      167.16      3.10 o 
   2   1  30       70.76       71.57      3.01 o 
   3   1  30       21.97       22.51      2.24 o 
   4   1  30       41.71       45.26      2.90 o 
   5   1  30      171.75      182.89      6.27 o 
   0   2  30      483.90      473.76      9.86 o 
   1   2  30      165.17      161.15      6.35 o 
   2   2  30        3.68        3.70      1.41 o 
   3   2  30      167.87      158.58      4.81 o 
   4   2  30        5.41        4.87      1.94 o 
   5   2  30      241.34      258.15      8.46 o 
   0   3  30       23.34       23.99      2.56 o 
   1   3  30      156.74      160.42      6.36 o 
   2   3  30      256.24      245.12     10.34 o 
   3   3  30       48.30       46.73      4.19 o 
   4   3  30       19.03       18.68      2.78 o 
   5   3  30       42.99       45.04      5.09 o 
   0   4  30      198.22      189.92      8.75 o 
   1   4  30      192.75      192.06      5.14 o 
   2   4  30       83.66       76.08      5.73 o 
   3   4  30       66.48       75.84      4.72 o 
   4   4  30       50.87       45.66      4.46 o 
   5   4  30       11.46       13.90      4.82 o 
   0   5  30       27.22       22.95      4.31 o 
   1   5  30       20.26       20.87      3.05 o 
   2   5  30       17.06       18.03      2.69 o 
   3   5  30        0.98        3.86      2.57 o 
   4   5  30       88.29       79.60      6.02 o 
   0   6  30      130.90      140.90     10.66 o 
   1   6  30       71.18       71.93      5.23 o 
   2   6  30       57.96       61.36      4.70 o 
   3   6  30       28.84       25.50      3.82 o 
   0   7  30      290.92      327.04     23.00 o 
   1   7  30       15.82       17.53      4.03 o 
   2   7  30        9.98       -0.03      5.66 o 
   1   0  31       91.61       92.94      3.80 o 
   2   0  31      145.68      145.11      5.73 o 
   3   0  31      228.77      210.07      6.59 o 
   4   0  31       36.99       31.25      3.72 o 
   5   0  31       89.40       99.36     11.24 o 
   0   1  31      140.44      140.77      3.97 o 
   1   1  31      147.50      150.65      3.14 o 
   2   1  31       30.94       30.23      2.22 o 
   3   1  31       10.00       10.02      1.83 o 
   4   1  31        6.71        8.23      2.11 o 
   5   1  31       50.45       51.00      4.00 o 
   0   2  31      499.60      491.23      8.27 o 
   1   2  31      398.77      390.05      6.55 o 
   2   2  31       35.86       29.79      2.52 o 
   3   2  31      137.50      147.77      4.53 o 
   4   2  31        5.47        5.75      3.00 o 
   5   2  31        9.21        8.89      4.21 o 
   0   3  31       37.52       33.70      4.29 o 
   1   3  31       27.76       23.88      2.46 o 
   2   3  31       71.02       75.22      4.98 o 
   3   3  31        8.16        9.36      2.19 o 
   4   3  31      295.44      315.17      8.03 o 
   5   3  31        3.95        3.47      3.40 o 
   0   4  31        0.44        0.16      2.70 o 
   1   4  31      177.30      186.09      5.19 o 
   2   4  31      162.59      166.34      5.69 o 
   3   4  31       48.32       53.41      5.87 o 
   4   4  31       12.58       11.95      3.27 o 
   0   5  31      112.25      104.59      7.75 o 
   1   5  31       21.39       19.49      3.35 o 
   2   5  31       37.67       38.57      3.39 o 
   3   5  31       12.23       13.18      3.09 o 
   4   5  31        3.50        3.47      4.57 o 
   0   6  31       51.11       54.65      7.87 o 
   1   6  31        3.30        2.47      2.83 o 
   2   6  31       63.92       59.92      5.86 o 
   3   6  31       30.90       29.29      4.12 o 
   0   7  31       96.30      112.05      9.93 o 
   1   7  31      170.23      183.27     12.14 o 
   0   0  32        4.52        6.24      2.20 o 
   1   0  32       52.07       55.90      2.94 o 
   2   0  32      527.48      526.52     13.58 o 
   3   0  32       46.60       54.84      4.10 o 
   4   0  32        1.64       -0.10      2.54 o 
   5   0  32        5.49        1.83      5.23 o 
   0   1  32       48.65       47.11      2.74 o 
   1   1  32        2.25        2.86      1.00 o 
   2   1  32        1.01        3.37      1.33 o 
   3   1  32        9.24       10.01      1.91 o 
   4   1  32       49.62       50.23      3.68 o 
   5   1  32       48.22       45.74      4.58 o 
   0   2  32       27.15       30.79      2.69 o 
   1   2  32      247.64      261.51      5.43 o 
   2   2  32       39.52       45.47      3.83 o 
   3   2  32      125.29      126.45      4.35 o 
   4   2  32       44.78       44.62      3.40 o 
   5   2  32       70.66       77.20      6.33 o 
   0   3  32       17.57       20.06      3.57 o 
   1   3  32       78.87       79.25      3.54 o 
   2   3  32       52.49       52.66      4.67 o 
   3   3  32       93.71       95.15      4.37 o 
   4   3  32       13.73       11.17      3.45 o 
   5   3  32       57.79       49.87      6.74 o 
   0   4  32        8.28        9.12      3.24 o 
   1   4  32       51.70       56.76      3.71 o 
   2   4  32       36.91       41.75      4.11 o 
   3   4  32       19.49       21.41      3.45 o 
   4   4  32       55.89       49.94      4.83 o 
   0   5  32        1.22        2.85      3.26 o 
   1   5  32      228.21      233.72      9.07 o 
   2   5  32       10.05        7.74      2.44 o 
   3   5  32       15.45       18.57      3.34 o 
   4   5  32       64.78       75.85     15.78 o 
   0   6  32        1.39        4.26      3.85 o 
   1   6  32      112.49      115.25      6.57 o 
   2   6  32       54.54       53.07      5.09 o 
   3   6  32       19.55       27.03      9.03 o 
   0   7  32        4.24       13.08     10.85 o 
   1   7  32      102.95      110.08     18.48 o 
   1   0  33      208.88      215.51      5.05 o 
   2   0  33      668.56      641.39     12.02 o 
   3   0  33      248.97      241.68      7.30 o 
   4   0  33       14.70       14.14      3.12 o 
   5   0  33       26.16       28.81      8.03 o 
   0   1  33       15.60       13.12      2.30 o 
   1   1  33       13.52       10.86      1.53 o 
   2   1  33       53.58       56.01      2.76 o 
   3   1  33       16.08       16.85      2.10 o 
   4   1  33        6.87        9.63      2.20 o 
   5   1  33      111.11      109.14      8.15 o 
   0   2  33       50.29       46.60      3.63 o 
   1   2  33      141.79      146.00      5.59 o 
   2   2  33       99.81       97.81      4.15 o 
   3   2  33       17.95       18.79      2.30 o 
   4   2  33       69.25       77.59      4.35 o 
   5   2  33      127.43      127.07      9.27 o 
   0   3  33        3.22        1.76      2.44 o 
   1   3  33       11.48        7.63      1.82 o 
   2   3  33       19.30       18.33      2.52 o 
   3   3  33       29.22       32.13      2.97 o 
   4   3  33       12.48       10.30      3.20 o 
   0   4  33        6.29        3.51      3.24 o 
   1   4  33       92.68       90.35      5.03 o 
   2   4  33      158.16      154.83      6.46 o 
   3   4  33      136.97      129.80      5.76 o 
   4   4  33       38.86       35.07      4.41 o 
   0   5  33       20.47       25.47      4.59 o 
   1   5  33       35.78       37.44      4.07 o 
   2   5  33       13.57       19.91      3.30 o 
   3   5  33       26.35       20.32      3.41 o 
   0   6  33       23.14       14.85      6.54 o 
   1   6  33       16.71       19.71      3.60 o 
   2   6  33       91.11       86.51      7.93 o 
   0   0  34      985.05      953.21     18.89 o 
   1   0  34       37.26       40.03      3.58 o 
   2   0  34        3.37        7.60      2.41 o 
   3   0  34       40.32       30.57      3.85 o 
   4   0  34       11.60       11.66      3.13 o 
   5   0  34       70.88       82.03      7.05 o 
   0   1  34      161.99      158.75      6.58 o 
   1   1  34      115.10      119.51      4.48 o 
   2   1  34       55.67       55.85      2.82 o 
   3   1  34       70.86       75.62      3.60 o 
   4   1  34        9.34       12.65      2.33 o 
   5   1  34      287.73      304.25     11.07 o 
   0   2  34       30.24       20.89      4.58 o 
   1   2  34       70.66       74.20      5.43 o 
   2   2  34        8.42        9.30      1.96 o 
   3   2  34       20.32       17.30      2.41 o 
   4   2  34       30.06       25.73      3.33 o 
   5   2  34      220.55      236.78     18.49 o 
   0   3  34      109.82       94.59      6.78 o 
   1   3  34       40.76       35.77      2.76 o 
   2   3  34       34.15       26.75      2.67 o 
   3   3  34       35.02       35.36      3.22 o 
   4   3  34      331.73      353.54     10.46 o 
   0   4  34       19.25       17.95      4.16 o 
   1   4  34       26.53       26.04      3.09 o 
   2   4  34       14.40       12.45      2.68 o 
   3   4  34       53.58       53.83      4.27 o 
   4   4  34      289.09      285.16     12.17 o 
   0   5  34      218.94      205.52     10.84 o 
   1   5  34        7.06        8.21      2.87 o 
   2   5  34       35.90       38.35      4.51 o 
   3   5  34       11.17        7.19      2.91 o 
   0   6  34       80.46       82.36     10.99 o 
   1   6  34       52.20       42.30      4.59 o 
   2   6  34        5.16        6.80      4.58 o 
   1   0  35      103.34      103.15      3.91 o 
   2   0  35       74.25       82.22      4.17 o 
   3   0  35      271.77      269.01     10.32 o 
   4   0  35       69.02       70.73      6.28 o 
   5   0  35       25.55       21.14      4.90 o 
   0   1  35       49.26       50.56      3.17 o 
   1   1  35      131.18      127.55      3.90 o 
   2   1  35      117.35      112.94      4.37 o 
   3   1  35       46.42       39.67      3.16 o 
   4   1  35       49.13       54.77      3.46 o 
   5   1  35      148.29      165.06      7.06 o 
   0   2  35       16.55       14.43      4.40 o 
   1   2  35       72.38       68.75      4.55 o 
   2   2  35      131.68      132.31      6.34 o 
   3   2  35        6.21        7.94      2.10 o 
   4   2  35       44.90       41.70      3.90 o 
   0   3  35        8.23        5.79      2.95 o 
   1   3  35       36.57       38.44      4.84 o 
   2   3  35       22.58       20.54      3.25 o 
   3   3  35        2.20        5.51      2.17 o 
   4   3  35       26.58       30.67      4.33 o 
   0   4  35      135.56      128.45      8.62 o 
   1   4  35       14.76       14.34      2.81 o 
   2   4  35      125.56      134.09      6.17 o 
   3   4  35       35.80       37.14      3.63 o 
   4   4  35       65.39       53.59      5.97 o 
   0   5  35        0.33        1.50      3.54 o 
   1   5  35      111.48      109.65      6.78 o 
   2   5  35        6.77        1.77      2.95 o 
   3   5  35        8.15        5.44      3.64 o 
   0   6  35       78.18       88.02      8.55 o 
   1   6  35      149.87      174.07      8.09 o 
   0   0  36      546.34      545.62     13.47 o 
   1   0  36       18.75       20.66      2.56 o 
   2   0  36       14.18       18.96      2.45 o 
   3   0  36       19.73       18.75      3.13 o 
   4   0  36        4.25        5.99      3.44 o 
   0   1  36      560.91      539.53     16.21 o 
   1   1  36      172.53      165.57      4.21 o 
   2   1  36        3.60        3.56      1.69 o 
   3   1  36       47.35       44.66      3.10 o 
   4   1  36       54.13       58.73      3.72 o 
   0   2  36      145.19      144.52      7.79 o 
   1   2  36        5.39        4.37      1.64 o 
   2   2  36      101.28      108.39      4.45 o 
   3   2  36        4.66        7.71      2.28 o 
   4   2  36      157.88      173.61      8.95 o 
   0   3  36        2.73        2.03      2.82 o 
   1   3  36       41.65       36.74      4.69 o 
   2   3  36       15.87       15.81      2.48 o 
   3   3  36        3.49        4.35      2.24 o 
   4   3  36       31.81       29.92      4.43 o 
   0   4  36       83.28       85.02      7.37 o 
   1   4  36      161.19      158.35      8.08 o 
   2   4  36       44.91       53.30      4.97 o 
   3   4  36        4.66        3.85      2.54 o 
   0   5  36      122.03      135.67     11.62 o 
   1   5  36      237.87      241.74      9.38 o 
   2   5  36       14.22       18.35      3.73 o 
   0   6  36      333.11      347.12     16.78 o 
   1   6  36      150.51      164.40     11.06 o 
   1   0  37       25.55       20.70      3.59 o 
   2   0  37       23.90       22.59      3.81 o 
   3   0  37        2.03        3.50      2.64 o 
   4   0  37       44.60       45.89      6.68 o 
   0   1  37      639.46      639.86     13.99 o 
   1   1  37        9.63        9.52      1.61 o 
   2   1  37       23.68       23.08      2.40 o 
   3   1  37        1.04        2.82      1.87 o 
   4   1  37      241.76      245.04      7.57 o 
   0   2  37        0.60        3.24      2.41 o 
   1   2  37        9.20        6.89      1.99 o 
   2   2  37       53.32       55.69      3.55 o 
   3   2  37       10.43       11.19      2.49 o 
   4   2  37       18.05       27.97      4.18 o 
   0   3  37        0.77        5.46      3.20 o 
   1   3  37        3.93        3.84      2.29 o 
   2   3  37      245.69      239.60      8.80 o 
   3   3  37       46.98       46.59      3.74 o 
   4   3  37       11.18       13.03      4.22 o 
   0   4  37       31.86       28.13      5.51 o 
   1   4  37       29.64       23.82      3.31 o 
   2   4  37       39.45       38.07      4.53 o 
   3   4  37       94.00      102.62      5.33 o 
   0   5  37       96.55       99.58      8.59 o 
   1   5  37       14.54       18.14      3.63 o 
   2   5  37       23.43       24.31      4.46 o 
   0   0  38      100.55      110.05     16.19 o 
   1   0  38       27.78       26.92      2.85 o 
   2   0  38        1.27       -0.06      2.53 o 
   3   0  38       28.45       31.91      6.34 o 
   4   0  38        4.61        3.03      4.38 o 
   0   1  38      564.32      559.94     13.13 o 
   1   1  38       98.26       99.03      4.63 o 
   2   1  38       48.42       56.77      3.18 o 
   3   1  38      102.68       98.06      4.55 o 
   4   1  38       14.79       22.54      3.62 o 
   0   2  38       98.59      104.73      6.40 o 
   1   2  38       10.20       11.73      2.33 o 
   2   2  38       76.53       77.00      4.34 o 
   3   2  38       76.61       82.53      4.76 o 
   4   2  38       68.85       92.57      5.31 o 
   0   3  38       30.10       25.04      4.41 o 
   1   3  38       29.84       24.03      3.25 o 
   2   3  38        8.72        5.66      2.40 o 
   3   3  38        6.98        5.41      2.53 o 
   0   4  38        6.19        7.38      3.54 o 
   1   4  38       65.92       60.82      4.69 o 
   2   4  38       22.72       19.91      5.19 o 
   3   4  38       12.37        9.91      3.75 o 
   0   5  38      190.05      212.45     11.56 o 
   1   5  38       76.97       70.64      5.91 o 
   2   5  38        9.74        6.63      4.23 o 
   1   0  39        0.01        2.66      2.20 o 
   2   0  39        3.46        4.84      2.88 o 
   3   0  39        5.46       10.72      3.87 o 
   4   0  39       10.53       12.46      3.72 o 
   0   1  39       29.47       35.72      6.38 o 
   1   1  39      234.98      235.31      8.15 o 
   2   1  39      162.64      165.13      4.85 o 
   3   1  39       82.01       84.56      5.46 o 
   4   1  39       89.13       89.00      6.06 o 
   0   2  39        4.64        6.26      3.27 o 
   1   2  39       24.60       22.87      2.68 o 
   2   2  39       16.21       19.05      2.84 o 
   3   2  39       37.03       38.79      3.52 o 
   0   3  39       89.17      101.79      7.77 o 
   1   3  39       53.90       56.16      4.44 o 
   2   3  39       70.34       72.95      5.18 o 
   3   3  39       45.12       40.84      3.75 o 
   0   4  39       57.50       51.88      5.95 o 
   1   4  39       47.43       50.60      4.38 o 
   2   4  39       22.59       21.50      5.01 o 
   0   5  39       79.13      102.38      8.85 o 
   1   5  39       84.96       94.59      8.45 o 
   0   0  40      169.02      145.08     16.60 o 
   1   0  40        7.68        7.92      2.88 o 
   2   0  40       79.46       85.21      7.24 o 
   3   0  40       93.93      107.79      7.20 o 
   4   0  40        2.45        6.02     10.72 o 
   0   1  40       12.98       16.03      3.75 o 
   1   1  40       52.91       55.89      4.65 o 
   2   1  40       13.74       15.38      2.27 o 
   3   1  40       25.99       25.37      2.89 o 
   0   2  40       29.52       30.33      4.24 o 
   1   2  40       68.76       74.10      5.90 o 
   2   2  40      106.56      108.16      5.69 o 
   3   2  40       21.90       21.65      3.22 o 
   0   3  40       36.48       41.83      5.33 o 
   1   3  40        8.52        7.61      2.54 o 
   2   3  40        1.86       -0.10      4.08 o 
   3   3  40       69.63       72.66      6.07 o 
   0   4  40       25.01       25.39      4.93 o 
   1   4  40       55.25       59.31      5.35 o 
   2   4  40        2.11       -0.27      2.89 o 
   0   5  40       35.38       28.06     13.13 o 
   1   0  41       78.51       85.75      5.93 o 
   2   0  41        0.63        1.67      2.69 o 
   3   0  41       12.51       20.96      4.32 o 
   0   1  41       45.64       33.53      9.28 o 
   1   1  41      177.13      180.96      9.35 o 
   2   1  41       51.50       50.50      5.29 o 
   3   1  41       31.92       34.35      3.49 o 
   0   2  41        1.75        1.14      2.93 o 
   1   2  41        6.98        6.40      2.47 o 
   2   2  41        0.70       -0.23      2.16 o 
   3   2  41       38.17       41.43      3.59 o 
   0   3  41        2.97        1.97      3.40 o 
   1   3  41       31.42       29.50      4.17 o 
   2   3  41       18.03        9.55      3.92 o 
   0   4  41       10.24       16.16      4.52 o 
   1   4  41        5.72        8.51      3.34 o 
   0   0  42        3.45        3.19      8.06 o 
   1   0  42      280.26      279.40      9.56 o 
   2   0  42      220.30      210.21      7.98 o 
   3   0  42        0.21        1.49      3.41 o 
   0   1  42        0.03        2.78      3.62 o 
   1   1  42       81.17       83.74      4.79 o 
   2   1  42       46.62       36.40      3.61 o 
   3   1  42       40.83       34.39      3.59 o 
   0   2  42       19.62       20.38      3.94 o 
   1   2  42       22.41       16.98      3.25 o 
   2   2  42       50.03       50.41      4.07 o 
   3   2  42       40.20       35.90      5.82 o 
   0   3  42        6.55        7.38      3.79 o 
   1   3  42       42.59       36.79      5.68 o 
   2   3  42       19.38       12.63      5.67 o 
   0   4  42       48.36       47.24      7.16 o 
   1   4  42       37.54       42.68      5.77 o 
   1   0  43      402.75      378.43     17.11 o 
   2   0  43       17.13       19.98      3.99 o 
   3   0  43       53.06       46.58      6.81 o 
   0   1  43        9.94        1.77      3.63 o 
   1   1  43       29.75       31.48      3.79 o 
   2   1  43        1.17        1.74      2.43 o 
   0   2  43        0.55       -0.44      3.19 o 
   1   2  43       11.82        8.34      2.67 o 
   2   2  43       14.90       15.32      3.24 o 
   0   3  43        2.63       -0.31      3.48 o 
   1   3  43       84.76       93.25      7.71 o 
   0   0  44      773.03      714.82    148.20 o 
   1   0  44      252.56      280.94     15.44 o 
   2   0  44       83.75       89.98      8.93 o 
   0   1  44       39.72       31.87      7.10 o 
   1   1  44        7.76       10.18      3.51 o 
   2   1  44       46.85       50.23      4.47 o 
   0   2  44       17.60       15.31      7.34 o 
   1   2  44       14.24       11.67      3.27 o 
   2   2  44       10.81        4.79      4.24 o 
   0   3  44        1.45        3.54      5.03 o 
   1   0  45       45.72       29.37     10.87 o 
   2   0  45       59.08       67.17     11.63 o 
   0   1  45        3.11       -1.45      6.80 o 
   1   1  45      100.42       93.66      6.50 o 
   0   2  45        0.49       -0.58      4.21 o 
   1   2  45       15.68       15.31      5.65 o 
   0   0  46        5.02        5.07     21.51 o 
   1   0  46       18.76       -5.45     18.48 o 
   0   1  46       11.69      -11.95     21.06 o 
   1   1  46       28.85       37.44     22.06 o 
                                                 
